# Supplementary material for: ﻿Two new species of Tmethypocoelis Koelbel, 1897 (Decapoda, Brachyura, Dotillidae) from Sulawesi, Indonesia
Source: Zookeys. 2023 Mar 30;1156:159–90. doi: 10.3897/zookeys.1156.98930 (PMC10193852; doi:10.3897/zookeys.1156.98930)
Supplement: XML Treatment for Dotillidae [file zookeys.1156.98930-treatment1.xml]

<!DOCTYPE tp:taxon-treatment
  PUBLIC "-//TaxonX//DTD Taxonomic Treatment Publishing DTD v0 20100105//EN" "tax-treatment-NSO.dtd">
<tp:taxon-treatment xmlns:tp="http://www.plazi.org/taxpub"><tp:treatment-meta><kwd-group><label>Taxon classification</label><kwd>
              <named-content content-type="kingdom">Animalia</named-content>
            </kwd><kwd>
              <named-content content-type="order">Decapoda</named-content>
            </kwd><kwd>
              <named-content content-type="family">Dotillidae</named-content>
            </kwd></kwd-group><mixed-citation publication-type="journal"><person-group><name><surname>Murniati</surname><given-names>Dewi Citra</given-names></name><name><surname>Asakura</surname><given-names>Akira</given-names></name><name><surname>Davie</surname><given-names>Peter J. F.</given-names></name></person-group><article-title>﻿Two new species of <italic><tp:taxon-name><tp:taxon-name-part taxon-name-part-type="genus" reg="Tmethypocoelis">Tmethypocoelis</tp:taxon-name-part></tp:taxon-name></italic> Koelbel, 1897 (<tp:taxon-name><tp:taxon-name-part taxon-name-part-type="order">Decapoda</tp:taxon-name-part></tp:taxon-name>, <tp:taxon-name><tp:taxon-name-part taxon-name-part-type="infraorder">Brachyura</tp:taxon-name-part></tp:taxon-name>, <tp:taxon-name><tp:taxon-name-part taxon-name-part-type="family">Dotillidae</tp:taxon-name-part></tp:taxon-name>) from Sulawesi, Indonesia</article-title><source>Zookeys</source><day>30</day><month>03</month><year>2023</year><volume>1156</volume><fpage>159</fpage><lpage>190</lpage><pub-id pub-id-type="doi">10.3897/zookeys.1156.98930</pub-id></mixed-citation></tp:treatment-meta><tp:nomenclature><label>﻿</label><tp:taxon-name>
            <object-id xmlns:xlink="http://www.w3.org/1999/xlink" content-type="arpha" xlink:type="simple">A1B6FF7E-9129-5EA7-8D64-56A4F758088B</object-id>
            <tp:taxon-name-part taxon-name-part-type="family">Dotillidae</tp:taxon-name-part>
          </tp:taxon-name><tp:taxon-authority>Stimpson, 1858</tp:taxon-authority><tp:nomenclature-citation-list><tp:nomenclature-citation><tp:taxon-name>
                <tp:taxon-name-part taxon-name-part-type="genus" reg="Tmethypocoelis">Tmethypocoelis</tp:taxon-name-part>
              </tp:taxon-name><comment>Koelbel, 1897.</comment></tp:nomenclature-citation><tp:nomenclature-citation><tp:taxon-name><tp:taxon-name-part taxon-name-part-type="genus" reg="Dioxippe">Dioxippe</tp:taxon-name-part> (<tp:taxon-name-part taxon-name-part-type="subgenus" reg="Tmethypocoelis">Tmethypocoelis</tp:taxon-name-part>)</tp:taxon-name><comment>Koelbel, 1897: 715; 1898: 574.</comment></tp:nomenclature-citation><tp:nomenclature-citation><tp:taxon-name>
                <tp:taxon-name-part taxon-name-part-type="genus" reg="Tmethypocoelis">Tmethypocoelis</tp:taxon-name-part>
              </tp:taxon-name><comment>– <xref ref-type="bibr" rid="B32">Shen 1935</xref>: 33. — <xref ref-type="bibr" rid="B29">Sakai 1939</xref>: 643; <xref ref-type="bibr" rid="B30">1976</xref>: 625. — <xref ref-type="bibr" rid="B5">Davie 1990</xref>: 463; <xref ref-type="bibr" rid="B6">2002</xref>: 347. — <xref ref-type="bibr" rid="B3">Dai et al. 1986</xref>: 451. — <xref ref-type="bibr" rid="B2">Dai and Yang 1991</xref>: 495. — <xref ref-type="bibr" rid="B12">Huang et al. 1992</xref>: 150 (key), 154. — <xref ref-type="bibr" rid="B37">Wada 1995</xref>: 415 (key). — <xref ref-type="bibr" rid="B7">Davie and Kosuge 1995</xref>: 208. — <xref ref-type="bibr" rid="B23">Ng et al. 2008</xref>: 235. — <xref ref-type="bibr" rid="B33">Shih et al. 2015</xref>: 61.</comment></tp:nomenclature-citation></tp:nomenclature-citation-list></tp:nomenclature><tp:treatment-sec sec-type="type species" id="SECID0E3OAC"><title>Type species.</title><p><tp:taxon-name><tp:taxon-name-part taxon-name-part-type="genus" reg="Dioxippe">Dioxippe</tp:taxon-name-part> (<tp:taxon-name-part taxon-name-part-type="subgenus" reg="Tmethypocoelis">Tmethypocoelis</tp:taxon-name-part>) <tp:taxon-name-part taxon-name-part-type="species" reg="ceratophora">ceratophora</tp:taxon-name-part></tp:taxon-name> Koelbel, 1897, by original designation, subsequently elevated to generic status by <xref ref-type="bibr" rid="B32">Shen (1935)</xref>; gender feminine.</p></tp:treatment-sec><tp:treatment-sec sec-type="remarks" id="SECID0EUPAC"><title>Remarks.</title><p>The genus name <italic><tp:taxon-name><tp:taxon-name-part taxon-name-part-type="genus" reg="Dioxippe">Dioxippe</tp:taxon-name-part></tp:taxon-name></italic> de Man 1888, to which the type species was originally placed, is pre-occupied by <italic><tp:taxon-name><tp:taxon-name-part taxon-name-part-type="genus" reg="Dioxippe">Dioxippe</tp:taxon-name-part></tp:taxon-name></italic> Thomson, 1860 [<tp:taxon-name><tp:taxon-name-part taxon-name-part-type="order">Coleoptera</tp:taxon-name-part></tp:taxon-name>]; and therefore, a replacement name, <italic><tp:taxon-name><tp:taxon-name-part taxon-name-part-type="genus" reg="Tympanomerus">Tympanomerus</tp:taxon-name-part></tp:taxon-name></italic>, was proposed by <xref ref-type="bibr" rid="B28">Rathbun (1897)</xref>, and subsequently used by <xref ref-type="bibr" rid="B35">Tesch (1918)</xref> in his account of <italic><tp:taxon-name><tp:taxon-name-part taxon-name-part-type="genus" reg="Tympanomerus">Tympanomerus</tp:taxon-name-part><tp:taxon-name-part taxon-name-part-type="species" reg="ceratophora">ceratophora</tp:taxon-name-part></tp:taxon-name></italic>. However, <italic><tp:taxon-name><tp:taxon-name-part taxon-name-part-type="genus" reg="Tympanomerus">Tympanomerus</tp:taxon-name-part></tp:taxon-name></italic> Rathbun, 1897, is itself currently considered a junior synonym of <italic><tp:taxon-name><tp:taxon-name-part taxon-name-part-type="genus" reg="Ilyoplax">Ilyoplax</tp:taxon-name-part></tp:taxon-name></italic> Stimpson, 1858. <xref ref-type="bibr" rid="B32">Shen (1935)</xref> was the first to formally elevate <italic><tp:taxon-name><tp:taxon-name-part taxon-name-part-type="genus" reg="Tmethypocoelis">Tmethypocoelis</tp:taxon-name-part></tp:taxon-name></italic> to full generic rank.</p><p>The year of publication of <italic><tp:taxon-name><tp:taxon-name-part taxon-name-part-type="genus" reg="Tmethypocoelis">Tmethypocoelis</tp:taxon-name-part><tp:taxon-name-part taxon-name-part-type="species" reg="ceratophora">ceratophora</tp:taxon-name-part></tp:taxon-name></italic> has usually been wrongly attributed to <xref ref-type="bibr" rid="B17">Koelbel (1898)</xref>; the 1898 paper is actually a German translation of Koelbel’s original paper published in 1897 in Hungarian. The name should thus be cited as <italic><tp:taxon-name><tp:taxon-name-part taxon-name-part-type="genus" reg="Tmethypocoelis">Tmethypocoelis</tp:taxon-name-part><tp:taxon-name-part taxon-name-part-type="species" reg="ceratophora">ceratophora</tp:taxon-name-part></tp:taxon-name></italic> (Koelbel, 1897).</p></tp:treatment-sec><ref-list><ref id="B32"><mixed-citation xmlns:xlink="http://www.w3.org/1999/xlink" xlink:type="simple"><person-group><name name-style="western"><surname>Shen</surname><given-names>CJ</given-names></name></person-group> (<year>1935</year>) <article-title>On some new and rare crabs of the families <tp:taxon-name><tp:taxon-name-part taxon-name-part-type="family">Pinnotheridae</tp:taxon-name-part></tp:taxon-name>, <tp:taxon-name><tp:taxon-name-part taxon-name-part-type="family">Grapsidae</tp:taxon-name-part></tp:taxon-name> and <tp:taxon-name><tp:taxon-name-part taxon-name-part-type="family">Ocypodidae</tp:taxon-name-part></tp:taxon-name> from China.</article-title><source>Dongwuxue Zazhi</source><volume>1</volume>: <fpage>19</fpage>–<lpage>40</lpage>.</mixed-citation></ref><ref id="B29"><mixed-citation xmlns:xlink="http://www.w3.org/1999/xlink" xlink:type="simple"><person-group><name name-style="western"><surname>Sakai</surname><given-names>T</given-names></name></person-group> (<year>1939</year>) Studies on the Crabs of Japan. IV. Brachygnatha, <tp:taxon-name><tp:taxon-name-part taxon-name-part-type="infraorder">Brachyrhyncha</tp:taxon-name-part></tp:taxon-name>. Yokendo Co., Ltd., Tokyo, 365–741. [pls. 42–111]</mixed-citation></ref><ref id="B30"><mixed-citation xmlns:xlink="http://www.w3.org/1999/xlink" xlink:type="simple"><person-group><name name-style="western"><surname>Sakai</surname><given-names>T</given-names></name></person-group> (<year>1976</year>) <source>Crabs of Japan and the Adjacent Seas.</source><publisher-name>Kodansha Ltd.</publisher-name>, <publisher-loc>Tokyo</publisher-loc>, <size units="page">773 pp</size>. [251 pls]</mixed-citation></ref><ref id="B5"><mixed-citation xmlns:xlink="http://www.w3.org/1999/xlink" xlink:type="simple"><person-group><name name-style="western"><surname>Davie</surname><given-names>PJF</given-names></name></person-group> (<year>1990</year>) <article-title>New and rare crabs of the subfamily <tp:taxon-name><tp:taxon-name-part taxon-name-part-type="subfamily">Dotillinae</tp:taxon-name-part></tp:taxon-name> (<tp:taxon-name><tp:taxon-name-part taxon-name-part-type="subphylum">Crustacea</tp:taxon-name-part></tp:taxon-name>: <tp:taxon-name><tp:taxon-name-part taxon-name-part-type="family">Ocypodidae</tp:taxon-name-part></tp:taxon-name>) from northern Australia and Papua New Guinea.</article-title><source>Memoirs of the Queensland Museum</source><volume>28</volume>: <fpage>463</fpage>–<lpage>473</lpage>.</mixed-citation></ref><ref id="B6"><mixed-citation xmlns:xlink="http://www.w3.org/1999/xlink" xlink:type="simple"><person-group><name name-style="western"><surname>Davie</surname><given-names>PJF</given-names></name></person-group> (<year>2002</year>) <article-title><tp:taxon-name><tp:taxon-name-part taxon-name-part-type="subphylum">Crustacea</tp:taxon-name-part></tp:taxon-name>: <tp:taxon-name><tp:taxon-name-part taxon-name-part-type="class">Malacostraca</tp:taxon-name-part></tp:taxon-name>: <tp:taxon-name><tp:taxon-name-part taxon-name-part-type="superorder">Eucarida</tp:taxon-name-part></tp:taxon-name> (Part 2): <tp:taxon-name><tp:taxon-name-part taxon-name-part-type="order">Decapoda</tp:taxon-name-part></tp:taxon-name>-<tp:taxon-name><tp:taxon-name-part taxon-name-part-type="infraorder">Anomura</tp:taxon-name-part></tp:taxon-name>, <tp:taxon-name><tp:taxon-name-part taxon-name-part-type="infraorder">Brachyura</tp:taxon-name-part></tp:taxon-name>).</article-title> In: <person-group><name name-style="western"><surname>Wells</surname><given-names>A</given-names></name><name name-style="western"><surname>Houston</surname><given-names>WWK</given-names></name></person-group> (<role>Eds</role>) <issue-title>Zoological Catalogue of Australia.</issue-title><source>Vol. 19.3B. CSIRO Publishing, Melbourne</source>, <fpage>1</fpage>–<lpage>641</lpage>.</mixed-citation></ref><ref id="B3"><mixed-citation xmlns:xlink="http://www.w3.org/1999/xlink" xlink:type="simple"><person-group><name name-style="western"><surname>Dai</surname><given-names>AY</given-names></name><name name-style="western"><surname>Yang</surname><given-names>SL</given-names></name><name name-style="western"><surname>Song</surname><given-names>YZ</given-names></name><name name-style="western"><surname>Chen</surname><given-names>GX</given-names></name></person-group> (<year>1986</year>) Crabs of the China Seas. China Ocean Press, Beijing, 11 + 642 pp. [In Chinese]</mixed-citation></ref><ref id="B2"><mixed-citation xmlns:xlink="http://www.w3.org/1999/xlink" xlink:type="simple"><person-group><name name-style="western"><surname>Dai</surname><given-names>AY</given-names></name><name name-style="western"><surname>Yang</surname><given-names>S</given-names></name></person-group> (<year>1991</year>) <source>Crabs of the China Seas.</source><publisher-name>China Ocean Press</publisher-name>, <publisher-loc>Beijing, China</publisher-loc>, <size units="page">608 pp</size>. [74 pls]</mixed-citation></ref><ref id="B12"><mixed-citation xmlns:xlink="http://www.w3.org/1999/xlink" xlink:type="simple"><person-group><name name-style="western"><surname>Huang</surname><given-names>JF</given-names></name><name name-style="western"><surname>Yu</surname><given-names>HP</given-names></name><name name-style="western"><surname>Takeda</surname><given-names>M</given-names></name></person-group> (<year>1992</year>) <article-title>A review of the ocypodid and mictyrid crabs (<tp:taxon-name><tp:taxon-name-part taxon-name-part-type="subphylum">Crustacea</tp:taxon-name-part></tp:taxon-name>: <tp:taxon-name><tp:taxon-name-part taxon-name-part-type="order">Decapoda</tp:taxon-name-part></tp:taxon-name>: <tp:taxon-name><tp:taxon-name-part taxon-name-part-type="infraorder">Brachyura</tp:taxon-name-part></tp:taxon-name>) in Taiwan.</article-title><source>Bulletin of the Institute of Zoology, Academia Sinica</source><volume>31</volume>(<issue>3</issue>): <fpage>141</fpage>–<lpage>161</lpage>.</mixed-citation></ref><ref id="B37"><mixed-citation xmlns:xlink="http://www.w3.org/1999/xlink" xlink:type="simple"><person-group><name name-style="western"><surname>Wada</surname><given-names>K</given-names></name></person-group> (<year>1995</year>) <article-title><tp:taxon-name><tp:taxon-name-part taxon-name-part-type="infraorder">Brachyura</tp:taxon-name-part></tp:taxon-name>.</article-title> In: <person-group><name name-style="western"><surname>Nishimura</surname><given-names>S</given-names></name></person-group> (<role>Ed.</role>) <issue-title>Guide to seashore animals of Japan with color pictures and keys.</issue-title><source>Hoikusha, Osaka,</source><volume>2</volume>: <fpage>379</fpage>–<lpage>418</lpage>. [pls. 101–118] [In Japanese]</mixed-citation></ref><ref id="B7"><mixed-citation xmlns:xlink="http://www.w3.org/1999/xlink" xlink:type="simple"><person-group><name name-style="western"><surname>Davie</surname><given-names>PJF</given-names></name><name name-style="western"><surname>Kosuge</surname><given-names>T</given-names></name></person-group> (<year>1995</year>) <article-title>A new species of <italic><tp:taxon-name><tp:taxon-name-part taxon-name-part-type="genus">Tmethypocoelis</tp:taxon-name-part></tp:taxon-name></italic> (<tp:taxon-name><tp:taxon-name-part taxon-name-part-type="subphylum">Crustacea</tp:taxon-name-part></tp:taxon-name>: <tp:taxon-name><tp:taxon-name-part taxon-name-part-type="infraorder">Brachyura</tp:taxon-name-part></tp:taxon-name>: <tp:taxon-name><tp:taxon-name-part taxon-name-part-type="family">Ocypodidae</tp:taxon-name-part></tp:taxon-name>) from Japan.</article-title><source>The Raffles Bulletin of Zoology</source><volume>43</volume>(<issue>1</issue>): <fpage>207</fpage>–<lpage>215</lpage>.</mixed-citation></ref><ref id="B23"><mixed-citation xmlns:xlink="http://www.w3.org/1999/xlink" xlink:type="simple"><person-group><name name-style="western"><surname>Ng</surname><given-names>PKL</given-names></name><name name-style="western"><surname>Guinot</surname><given-names>D</given-names></name><name name-style="western"><surname>Davie</surname><given-names>PJF</given-names></name></person-group> (<year>2008</year>) Systema Brachyororum: Part I. An annotated checklist of extant brachyuran crabs of the world. The Raffles Bulletin of Zoology (Supplement 17): 1–286.</mixed-citation></ref><ref id="B33"><mixed-citation xmlns:xlink="http://www.w3.org/1999/xlink" xlink:type="simple"><person-group><name name-style="western"><surname>Shih</surname><given-names>HT</given-names></name><name name-style="western"><surname>Chan</surname><given-names>BKK</given-names></name><name name-style="western"><surname>Teng</surname><given-names>SJ</given-names></name><name name-style="western"><surname>Wong</surname><given-names>KJH</given-names></name></person-group> (<year>2015</year>) <source>Crustacean Fauna of Taiwan: Brachyuran Crabs. Volume II-<tp:taxon-name><tp:taxon-name-part taxon-name-part-type="superfamily">Ocypodoidea</tp:taxon-name-part></tp:taxon-name>.</source><publisher-name>National Chung Hsing University</publisher-name>, <publisher-loc>Taiwan</publisher-loc>, <size units="page">303 pp</size>.</mixed-citation></ref><ref id="B28"><mixed-citation xmlns:xlink="http://www.w3.org/1999/xlink" xlink:type="simple"><person-group><name name-style="western"><surname>Rathbun</surname><given-names>MJ</given-names></name></person-group> (<year>1897</year>) <article-title>A revision of the nomenclature of the <tp:taxon-name><tp:taxon-name-part taxon-name-part-type="infraorder">Brachyura</tp:taxon-name-part></tp:taxon-name>.</article-title><source>Proceedings of the Biological Society of Washington</source><volume>11</volume>: <fpage>153</fpage>–<lpage>167</lpage>.</mixed-citation></ref><ref id="B35"><mixed-citation xmlns:xlink="http://www.w3.org/1999/xlink" xlink:type="simple"><person-group><name name-style="western"><surname>Tesch</surname><given-names>JJ</given-names></name></person-group> (<year>1918</year>) <tp:taxon-name><tp:taxon-name-part taxon-name-part-type="family">Hymenosomidae</tp:taxon-name-part></tp:taxon-name>, <tp:taxon-name><tp:taxon-name-part taxon-name-part-type="family">Retroplumidae</tp:taxon-name-part></tp:taxon-name>, <tp:taxon-name><tp:taxon-name-part taxon-name-part-type="family">Ocypodidae</tp:taxon-name-part></tp:taxon-name>, <tp:taxon-name><tp:taxon-name-part taxon-name-part-type="family">Grapsidae</tp:taxon-name-part></tp:taxon-name> and <tp:taxon-name><tp:taxon-name-part taxon-name-part-type="family">Gecarcinidae</tp:taxon-name-part></tp:taxon-name>. The <tp:taxon-name><tp:taxon-name-part taxon-name-part-type="order">Decapoda</tp:taxon-name-part></tp:taxon-name><tp:taxon-name><tp:taxon-name-part taxon-name-part-type="infraorder">Brachyura</tp:taxon-name-part></tp:taxon-name> of the Siboga-Expedition. I. Siboga Expeditie Monografie, XXXIXc1, 1–148. [pls. 1–6] [Feb.1918] <ext-link xlink:type="simple" ext-link-type="doi" xlink:href="10.5962/bhl.title.10267">https://doi.org/10.5962/bhl.title.10267</ext-link></mixed-citation></ref><ref id="B17"><mixed-citation xmlns:xlink="http://www.w3.org/1999/xlink" xlink:type="simple"><person-group><name name-style="western"><surname>Koelbel</surname><given-names>K</given-names></name></person-group> (<year>1898</year>) Beschreibung der Krebse. In: Széchenyi B [Count], 1893–1899. Die wissenschaftlichen Ergebnisse der Reise des Grafen Béla Széchenyi in Ostasien, 1877–1880 [= The Scientific Results of the Voyage of Count Bela Szechenyi in East Asia 1877–1880]. Vol. 2. Commission der Verlagsbuchhandlung von E. Holzel, Wien, 707–718. [pl. I.] [pp. 567–579 on separate] [German translation of Koelbel 1897]</mixed-citation></ref></ref-list></tp:taxon-treatment>
