# Supplementary material for: ﻿Two new species of Tmethypocoelis Koelbel, 1897 (Decapoda, Brachyura, Dotillidae) from Sulawesi, Indonesia
Source: Zookeys. 2023 Mar 30;1156:159–90. doi: 10.3897/zookeys.1156.98930 (PMC10193852; doi:10.3897/zookeys.1156.98930)
Supplement: XML Treatment for Tmethypocoelis celebensis [file zookeys.1156.98930-treatment3.xml]

<!DOCTYPE tp:taxon-treatment
  PUBLIC "-//TaxonX//DTD Taxonomic Treatment Publishing DTD v0 20100105//EN" "tax-treatment-NSO.dtd">
<tp:taxon-treatment xmlns:tp="http://www.plazi.org/taxpub"><tp:treatment-meta><kwd-group><label>Taxon classification</label><kwd>
              <named-content content-type="kingdom">Animalia</named-content>
            </kwd><kwd>
              <named-content content-type="order">Decapoda</named-content>
            </kwd><kwd>
              <named-content content-type="family">Dotillidae</named-content>
            </kwd></kwd-group><mixed-citation publication-type="journal"><person-group><name><surname>Murniati</surname><given-names>Dewi Citra</given-names></name><name><surname>Asakura</surname><given-names>Akira</given-names></name><name><surname>Davie</surname><given-names>Peter J. F.</given-names></name></person-group><article-title>﻿Two new species of <italic><tp:taxon-name><tp:taxon-name-part taxon-name-part-type="genus" reg="Tmethypocoelis">Tmethypocoelis</tp:taxon-name-part></tp:taxon-name></italic> Koelbel, 1897 (<tp:taxon-name><tp:taxon-name-part taxon-name-part-type="order">Decapoda</tp:taxon-name-part></tp:taxon-name>, <tp:taxon-name><tp:taxon-name-part taxon-name-part-type="infraorder">Brachyura</tp:taxon-name-part></tp:taxon-name>, <tp:taxon-name><tp:taxon-name-part taxon-name-part-type="family">Dotillidae</tp:taxon-name-part></tp:taxon-name>) from Sulawesi, Indonesia</article-title><source>Zookeys</source><day>30</day><month>03</month><year>2023</year><volume>1156</volume><fpage>159</fpage><lpage>190</lpage><pub-id pub-id-type="doi">10.3897/zookeys.1156.98930</pub-id></mixed-citation></tp:treatment-meta><tp:nomenclature><label>﻿</label><tp:taxon-name>
            <object-id xmlns:xlink="http://www.w3.org/1999/xlink" content-type="arpha" xlink:type="simple">C67DE7BC-8EF7-5843-84DB-8FA4920F0285</object-id>
            <tp:taxon-name-part taxon-name-part-type="genus" reg="Tmethypocoelis">Tmethypocoelis</tp:taxon-name-part>
            <tp:taxon-name-part taxon-name-part-type="species" reg="celebensis">celebensis</tp:taxon-name-part>
            <object-id xmlns:xlink="http://www.w3.org/1999/xlink" content-type="zoobank" xlink:type="simple">https://zoobank.org/FA9B855D-5FE2-4007-BE15-EA27215DFD7E</object-id>
          </tp:taxon-name><tp:taxon-status xmlns:xlink="http://www.w3.org/1999/xlink" xlink:type="simple">sp. nov.</tp:taxon-status><xref ref-type="fig" rid="F10">Figs 10</xref><xref ref-type="fig" rid="F11">, 11</xref><xref ref-type="fig" rid="F12">, 12</xref><xref ref-type="fig" rid="F13">, 13</xref><xref ref-type="fig" rid="F14">, 14</xref><xref ref-type="fig" rid="F15">, 15</xref><xref ref-type="fig" rid="F16">, 16</xref><xref ref-type="fig" rid="F17">, 17B, D</xref></tp:nomenclature><tp:treatment-sec sec-type="material" id="SECID0EAEAG"><title>Material examined.</title><p><bold><italic>Holotype</italic>. Indonesia</bold> • 1 ♂ (7.4 × 4.3 <abbrev xmlns:xlink="http://www.w3.org/1999/xlink" xlink:title="millimeters" id="ABBRID0ELEAG" xlink:type="simple">mm</abbrev>); Moletang River estuary, Kema Tiga, North Minahasa, North Sulawesi; <named-content xmlns:xlink="http://www.w3.org/1999/xlink" content-type="dwc:verbatimCoordinates" xlink:type="simple"><named-content content-type="geo-json" specific-use="{&#34;type&#34;:&#34;Point&#34;,&#34;coordinates&#34;:[125.077472,1.366556]}" id="NCID0ESEAG" xlink:type="simple">1°21'59.6"N, 125°04'38.9"E</named-content></named-content>; 12 Sep. 2020; coll. DC. Murniati and D. Nurdiansyah; <abbrev xmlns:xlink="http://www.w3.org/1999/xlink" xlink:title="Directorate of Scientific Collection Management, BRIN" id="ABBRID0EXEAG" xlink:type="simple">MZB</abbrev>.Cru.5574.</p><p><bold><italic>Paratypes</italic>. Indonesia</bold> • 10 ♂ (2.8 × 1.8 – 7.2 × 4.3 <abbrev xmlns:xlink="http://www.w3.org/1999/xlink" xlink:title="millimeters" id="ABBRID0ECFAG" xlink:type="simple">mm</abbrev>), 8 ♀ (4.8 × 3.6 – 5.7 × 3.7 <abbrev xmlns:xlink="http://www.w3.org/1999/xlink" xlink:title="millimeters" id="ABBRID0EGFAG" xlink:type="simple">mm</abbrev>); Moletang River estuary, Kema Tiga, North Minahasa, North Sulawesi; <named-content xmlns:xlink="http://www.w3.org/1999/xlink" content-type="dwc:verbatimCoordinates" xlink:type="simple"><named-content content-type="geo-json" specific-use="{&#34;type&#34;:&#34;Point&#34;,&#34;coordinates&#34;:[125.077472,1.366556]}" id="NCID0ENFAG" xlink:type="simple">1°21'59.6"N, 125°04'38.9"E</named-content></named-content>; 12 Sep. 2020; coll. DC. Murniati and D. Nurdiansyah; <abbrev xmlns:xlink="http://www.w3.org/1999/xlink" xlink:title="Directorate of Scientific Collection Management, BRIN" id="ABBRID0ESFAG" xlink:type="simple">MZB</abbrev>.Cru.5180 • 10 ♂ (5.4 × 3.2 – 6.5 × 3.7 <abbrev xmlns:xlink="http://www.w3.org/1999/xlink" xlink:title="millimeters" id="ABBRID0EWFAG" xlink:type="simple">mm</abbrev>); Iyok Beach, East Bolang Mongondow, North Sulawesi; <named-content xmlns:xlink="http://www.w3.org/1999/xlink" content-type="dwc:verbatimCoordinates" xlink:type="simple"><named-content content-type="geo-json" specific-use="{&#34;type&#34;:&#34;Point&#34;,&#34;coordinates&#34;:[124.532944,0.585000]}" id="NCID0E4FAG" xlink:type="simple">0°35'06.0"N, 124°31'58.6"E</named-content></named-content>; 17 Sep. 2020; coll. D. Nurdiansyah; <abbrev xmlns:xlink="http://www.w3.org/1999/xlink" xlink:title="Directorate of Scientific Collection Management, BRIN" id="ABBRID0ECGAG" xlink:type="simple">MZB</abbrev>.Cru.5181 • 11 ♂ (6.3 × 3.8 – 7.9 × 4.8 <abbrev xmlns:xlink="http://www.w3.org/1999/xlink" xlink:title="millimeters" id="ABBRID0EGGAG" xlink:type="simple">mm</abbrev>); Tuladenggi Sibatang, Parigi Moutong, Central Sulawesi; <named-content xmlns:xlink="http://www.w3.org/1999/xlink" content-type="dwc:verbatimCoordinates" xlink:type="simple"><named-content content-type="geo-json" specific-use="{&#34;type&#34;:&#34;Point&#34;,&#34;coordinates&#34;:[121.128861,0.411389]}" id="NCID0ENGAG" xlink:type="simple">0°24'41.0"N, 121°07'43.9"E</named-content></named-content>; 10 Jun. 2021; coll. DC. Murniati; <abbrev xmlns:xlink="http://www.w3.org/1999/xlink" xlink:title="Directorate of Scientific Collection Management, BRIN" id="ABBRID0ESGAG" xlink:type="simple">MZB</abbrev>.Cru.5575 • 10 ♂ (7.3 × 3.8 – 7.4 × 4.3 <abbrev xmlns:xlink="http://www.w3.org/1999/xlink" xlink:title="millimeters" id="ABBRID0EWGAG" xlink:type="simple">mm</abbrev>); Maleyali, Sausu, Parigi Moutong, Central Sulawesi; <named-content xmlns:xlink="http://www.w3.org/1999/xlink" content-type="dwc:verbatimCoordinates" xlink:type="simple"><named-content content-type="geo-json" specific-use="{&#34;type&#34;:&#34;Point&#34;,&#34;coordinates&#34;:[120.561000,-1.091944]}" id="NCID0E4GAG" xlink:type="simple">1°05'31.0"S, 120°33'39.6"E</named-content></named-content>; 25 Jun. 2021; coll. DC. Murniati, Muslihun, M. Ikram; <abbrev xmlns:xlink="http://www.w3.org/1999/xlink" xlink:title="Directorate of Scientific Collection Management, BRIN" id="ABBRID0ECHAG" xlink:type="simple">MZB</abbrev>.Cru.5576 • 5 ♂ (5.2 × 3.0 – 6.0 × 3.4 <abbrev xmlns:xlink="http://www.w3.org/1999/xlink" xlink:title="millimeters" id="ABBRID0EGHAG" xlink:type="simple">mm</abbrev>); Iyok Beach, East Bolang Mongondow, North Sulawesi; <named-content xmlns:xlink="http://www.w3.org/1999/xlink" content-type="dwc:verbatimCoordinates" xlink:type="simple"><named-content content-type="geo-json" specific-use="{&#34;type&#34;:&#34;Point&#34;,&#34;coordinates&#34;:[124.532944,0.585000]}" id="NCID0ENHAG" xlink:type="simple">0°35'06.0"N, 124°31'58.6"E</named-content></named-content>; 17 Sep. 2020; coll. D. Nurdiansyah; <named-content xmlns:xlink="http://www.w3.org/1999/xlink" content-type="dwc:institutional_code" xlink:title="Lee Kong Chian Natural History Museum, National University of Singapore" xlink:href="http://grbio.org/institution/national-university-singapore" xlink:type="simple">ZRC</named-content> 2023.0056 • 4 ♂ (6.6 × 3.8 – 7.2 × 4.1 <abbrev xmlns:xlink="http://www.w3.org/1999/xlink" xlink:title="millimeters" id="ABBRID0EWHAG" xlink:type="simple">mm</abbrev>); Maleyali, Sausu, Parigi Moutong, Central Sulawesi; <named-content xmlns:xlink="http://www.w3.org/1999/xlink" content-type="dwc:verbatimCoordinates" xlink:type="simple"><named-content content-type="geo-json" specific-use="{&#34;type&#34;:&#34;Point&#34;,&#34;coordinates&#34;:[120.561000,-1.091944]}" id="NCID0E4HAG" xlink:type="simple">1°05'31.0"S, 120°33'39.6"E</named-content></named-content>; 25 Jun. 2021; coll. DC. Murniati, Muslihun, M. Ikram; <named-content xmlns:xlink="http://www.w3.org/1999/xlink" content-type="dwc:institutional_code" xlink:title="Lee Kong Chian Natural History Museum, National University of Singapore" xlink:href="http://grbio.org/institution/national-university-singapore" xlink:type="simple">ZRC</named-content>. 2023.0057 • 5 ♂ (4.7 × 3.0 – 6.0 × 3.7 <abbrev xmlns:xlink="http://www.w3.org/1999/xlink" xlink:title="millimeters" id="ABBRID0EGIAG" xlink:type="simple">mm</abbrev>); Iyok Beach, East Bolang Mongondow, North Sulawesi; <named-content xmlns:xlink="http://www.w3.org/1999/xlink" content-type="dwc:verbatimCoordinates" xlink:type="simple"><named-content content-type="geo-json" specific-use="{&#34;type&#34;:&#34;Point&#34;,&#34;coordinates&#34;:[124.532944,0.585000]}" id="NCID0ENIAG" xlink:type="simple">0°35'06.0"N, 124°31'58.6"E</named-content></named-content>; 17 Sep. 2020; coll. D. Nurdiansyah; <named-content xmlns:xlink="http://www.w3.org/1999/xlink" content-type="dwc:institutional_code" xlink:title="Osaka Museum of Natural History" xlink:href="http://grbio.org/institution/osaka-museum-natural-history" xlink:type="simple">OMNH</named-content>-Ar.12770–12774 • 4 ♂ (6.6 × 3.8 – 7.8 × 4.4 <abbrev xmlns:xlink="http://www.w3.org/1999/xlink" xlink:title="millimeters" id="ABBRID0EWIAG" xlink:type="simple">mm</abbrev>); Maleyali, Sausu, Parigi Moutong, Central Sulawesi; <named-content xmlns:xlink="http://www.w3.org/1999/xlink" content-type="dwc:verbatimCoordinates" xlink:type="simple"><named-content content-type="geo-json" specific-use="{&#34;type&#34;:&#34;Point&#34;,&#34;coordinates&#34;:[120.561000,-1.091944]}" id="NCID0E4IAG" xlink:type="simple">1°05'31.0"S, 120°33'39.6"E</named-content></named-content>; 25 Jun. 2021; coll. DC. Murniati, Muslihun, M. Ikram; <named-content xmlns:xlink="http://www.w3.org/1999/xlink" content-type="dwc:institutional_code" xlink:title="Osaka Museum of Natural History" xlink:href="http://grbio.org/institution/osaka-museum-natural-history" xlink:type="simple">OMNH</named-content>-Ar. 12766–12769 • 4 ♂ (6.2 × 3.7 – 7.4 × 4.5 <abbrev xmlns:xlink="http://www.w3.org/1999/xlink" xlink:title="millimeters" id="ABBRID0EGJAG" xlink:type="simple">mm</abbrev>); Maleyali, Sausu, Parigi Moutong, Central Sulawesi; <named-content xmlns:xlink="http://www.w3.org/1999/xlink" content-type="dwc:verbatimCoordinates" xlink:type="simple"><named-content content-type="geo-json" specific-use="{&#34;type&#34;:&#34;Point&#34;,&#34;coordinates&#34;:[120.561000,-1.091944]}" id="NCID0ENJAG" xlink:type="simple">1°05'31.0"S, 120°33'39.6"E</named-content></named-content>; 25 Jun. 2021; coll. DC. Murniati, Muslihun, M. Ikram; <named-content xmlns:xlink="http://www.w3.org/1999/xlink" content-type="dwc:institutional_code" xlink:title="Naturalis Biodiversity Center" xlink:href="http://grbio.org/institution/naturalis-biodiversity-center" xlink:type="simple">RMNH</named-content>.CRUS.D.58047 • 3 ♂ (4.3 × 3.8 – 4.9 × 3.8 <abbrev xmlns:xlink="http://www.w3.org/1999/xlink" xlink:title="millimeters" id="ABBRID0EWJAG" xlink:type="simple">mm</abbrev>); Tuladenggi Sibatang, Parigi Moutong, Central Sulawesi; <named-content xmlns:xlink="http://www.w3.org/1999/xlink" content-type="dwc:verbatimCoordinates" xlink:type="simple"><named-content content-type="geo-json" specific-use="{&#34;type&#34;:&#34;Point&#34;,&#34;coordinates&#34;:[121.128861,0.411389]}" id="NCID0E4JAG" xlink:type="simple">0°24'41.0"N, 121°07'43.9"E</named-content></named-content>; 10 Jun. 2021; coll. DC. Murniati; <named-content xmlns:xlink="http://www.w3.org/1999/xlink" content-type="dwc:institutional_code" xlink:title="Queensland Museum" xlink:href="http://grbio.org/institution/queensland-museum" xlink:type="simple">QM</named-content> W29643.</p></tp:treatment-sec><tp:treatment-sec sec-type="material" id="SECID0EGKAG"><title>Comparative material.</title><p><italic><tp:taxon-name><tp:taxon-name-part taxon-name-part-type="genus" reg="Tmethypocoelis">Tmethypocoelis</tp:taxon-name-part><tp:taxon-name-part taxon-name-part-type="species" reg="liki">liki</tp:taxon-name-part></tp:taxon-name></italic> Murniati, Asakura, Nugroho, Hernawan &amp; Dharmawan, 2022: Indonesia • paratypes 5 ♂ (5.3 × 3.1 <abbrev xmlns:xlink="http://www.w3.org/1999/xlink" xlink:title="millimeters" id="ABBRID0EXKAG" xlink:type="simple">mm</abbrev> – 5.5 × 3.2 <abbrev xmlns:xlink="http://www.w3.org/1999/xlink" xlink:title="millimeters" id="ABBRID0E2KAG" xlink:type="simple">mm</abbrev>); Liki Village, Sarmi District, Sarmi Municipality, Liki Island, Papua Province; <named-content xmlns:xlink="http://www.w3.org/1999/xlink" content-type="dwc:verbatimCoordinates" xlink:type="simple"><named-content content-type="geo-json" specific-use="{&#34;type&#34;:&#34;Point&#34;,&#34;coordinates&#34;:[138.740706,-1.623692]}" id="NCID0ECLAG" xlink:type="simple">01°37'25.29"S, 138°44'26.54"E</named-content></named-content>; 21 Nov. 2018; coll. DC. Murniati; <abbrev xmlns:xlink="http://www.w3.org/1999/xlink" xlink:title="Directorate of Scientific Collection Management, BRIN" id="ABBRID0EHLAG" xlink:type="simple">MZB</abbrev>.Cru.5012.</p></tp:treatment-sec><tp:treatment-sec sec-type="diagnosis" id="SECID0ELLAG"><title>Diagnosis.</title><p>Carapace pentagonal, ca. 1.6–1.7× as wide as long (Fig. <xref ref-type="fig" rid="F10">10A</xref>). Branchial region sloping, protobranchial, mesobranchial and metabranchial regions well-defined. Sub-branchial region bulging, bearing regular setae and tubercles. Posterior margin slightly concave, ca. 0.64 distance between exorbital angles. Exorbital angle triangular, acute, directed forward (Fig. <xref ref-type="fig" rid="F12">12A</xref>). Second anterolateral tooth less acute, slightly shorter. Male pleon ca. 2.0× longer than wide (Fig. <xref ref-type="fig" rid="F12">12E</xref>). Male chelipeds long. Palm bulky, ca. 1.3× longer than wide (Fig. <xref ref-type="fig" rid="F13">13M, N</xref>). Fingers shorter than palm. Pollex short, triangular, cutting margin slightly oblique, without large differentiated tooth or lobe (Fig. <xref ref-type="fig" rid="F13">13M</xref>); cutting margin of dactylus with large teeth over proximal half, small teeth on distal half, without median lobe, upper margin with row of fine tubercles; one triangular, upturned tooth subdistally (Fig. <xref ref-type="fig" rid="F13">13M–O</xref>). <abbrev xmlns:xlink="http://www.w3.org/1999/xlink" xlink:title="male first gonopod" id="ABBRID0EJMAG" xlink:type="simple">G1</abbrev> long, recurved, very slender; sub-proximal portion bulging (Fig. <xref ref-type="fig" rid="F15">15A, B</xref>); apical portion forming two lobes, with three short setae on outer margin, two or three long setae apically, four or five short setae on inner margin (Fig. <xref ref-type="fig" rid="F15">15C, D</xref>).</p><fig id="F10" position="float" orientation="portrait"><object-id xmlns:xlink="http://www.w3.org/1999/xlink" content-type="doi" xlink:type="simple">10.3897/zookeys.1156.98930.figure10</object-id><object-id xmlns:xlink="http://www.w3.org/1999/xlink" content-type="arpha" xlink:type="simple">2C3621C0-3A6B-5187-8058-F95C2F06060A</object-id><label>Figure 10.</label><caption><p>Habitus dorsal of <italic><tp:taxon-name><tp:taxon-name-part taxon-name-part-type="genus" reg="Tmethypocoelis">Tmethypocoelis</tp:taxon-name-part><tp:taxon-name-part taxon-name-part-type="species" reg="celebensis">celebensis</tp:taxon-name-part></tp:taxon-name></italic> sp. nov. Moletang River (estuary), Kema Tiga, North Minahasa, North Sulawesi <bold>A</bold> holotype, male (7.2 × 4.4 <abbrev xmlns:xlink="http://www.w3.org/1999/xlink" xlink:title="millimeters" id="ABBRID0EKNAG" xlink:type="simple">mm</abbrev>) (<abbrev xmlns:xlink="http://www.w3.org/1999/xlink" xlink:title="Directorate of Scientific Collection Management, BRIN" id="ABBRID0EONAG" xlink:type="simple">MZB</abbrev>.Cru.5574) <bold>B</bold> paratype, female (5.5 × 3.5 <abbrev xmlns:xlink="http://www.w3.org/1999/xlink" xlink:title="millimeters" id="ABBRID0EUNAG" xlink:type="simple">mm</abbrev>) (<abbrev xmlns:xlink="http://www.w3.org/1999/xlink" xlink:title="Directorate of Scientific Collection Management, BRIN" id="ABBRID0EYNAG" xlink:type="simple">MZB</abbrev>.Cru.5180).</p></caption><graphic xmlns:xlink="http://www.w3.org/1999/xlink" xlink:href="zookeys-1156-159_article-98930__-g010.jpg" position="float" orientation="portrait" xlink:type="simple" id="oo_831733.jpg"><uri content-type="original_file" xlink:type="simple">https://binary.pensoft.net/fig/831733</uri></graphic></fig></tp:treatment-sec><tp:treatment-sec sec-type="description" id="SECID0EBOAG"><title>Description.</title><p>Carapace (Figs <xref ref-type="fig" rid="F10">10A</xref>, <xref ref-type="fig" rid="F12">12A</xref>) pentagonal; weakly convex laterally and longitudinally; ca. 1.6–1.7× wider than long. Dorsal surface smooth, regions semi-defined; epigastric lobe poorly defined. Cervical grooves, well-marked; cardiac region slightly depressed. Branchial regions sloping, protobranchial, mesobranchial and metabranchial regions well-defined. Carapace widest between exorbital angles. Sub-branchial region bulging, bearing regular setae and tubercles. Intestinal and branchial regions well-defined. Posterior margin weakly concave, ca. 0.6× distance between exorbital angles; fine ridge parallel with posterior margin forming broad rim. Lateral margin recurved with row of tubercles and short stout setae. Frontal margin rounded, moderately convergent, basal width ca. 0.19× distance between exorbital angles, ca. 0.13× at anterior margin; anterior margin with small central blunt prominence (Fig. <xref ref-type="fig" rid="F11">11A</xref>). Exorbital angle triangular, acute, directed forwardly; anterior margin with microscopic tubercles, lateral margin slightly tubercular; posteriorly followed by broad U-shaped sinus. Epibranchial tooth less acute, slightly shorter. Posterolateral facet well-defined by a crest originating anteriorly from base of exorbital angle (Fig. <xref ref-type="fig" rid="F12">12A</xref>). Supra-orbital borders sinuous, sloping backward, microscopically tubercular. Infra-orbital border with medial notch; pterygostome with inwardly directed oblique channel. Inner part of infra-orbital border with two granular ridges separated by shallow channel; upper ridge with row of setae; granules on lower ridge larger than that of upper ridge, without setation. Outer part of infra-orbital border granular, concave, ending in broad notch below exorbital angle (Fig. <xref ref-type="fig" rid="F12">12B</xref>).</p><fig id="F11" position="float" orientation="portrait"><object-id xmlns:xlink="http://www.w3.org/1999/xlink" content-type="doi" xlink:type="simple">10.3897/zookeys.1156.98930.figure11</object-id><object-id xmlns:xlink="http://www.w3.org/1999/xlink" content-type="arpha" xlink:type="simple">56931D88-2608-55DC-A19E-C0CB84D12009</object-id><label>Figure 11.</label><caption><p><italic><tp:taxon-name><tp:taxon-name-part taxon-name-part-type="genus" reg="Tmethypocoelis">Tmethypocoelis</tp:taxon-name-part><tp:taxon-name-part taxon-name-part-type="species" reg="celebensis">celebensis</tp:taxon-name-part></tp:taxon-name></italic> sp. nov. Holotype, male (7.2 × 4.4 <abbrev xmlns:xlink="http://www.w3.org/1999/xlink" xlink:title="millimeters" id="ABBRID0EOPAG" xlink:type="simple">mm</abbrev>) (<abbrev xmlns:xlink="http://www.w3.org/1999/xlink" xlink:title="Directorate of Scientific Collection Management, BRIN" id="ABBRID0ESPAG" xlink:type="simple">MZB</abbrev>.Cru.5574), Moletang River (estuary), Kema Tiga, North Minahasa, North Sulawesi <bold>A</bold> front area <bold>B</bold> left merus held against external orbital angle.</p></caption><graphic xmlns:xlink="http://www.w3.org/1999/xlink" xlink:href="zookeys-1156-159_article-98930__-g011.jpg" position="float" orientation="portrait" xlink:type="simple" id="oo_831734.jpg"><uri content-type="original_file" xlink:type="simple">https://binary.pensoft.net/fig/831734</uri></graphic></fig><fig id="F12" position="float" orientation="portrait"><object-id xmlns:xlink="http://www.w3.org/1999/xlink" content-type="doi" xlink:type="simple">10.3897/zookeys.1156.98930.figure12</object-id><object-id xmlns:xlink="http://www.w3.org/1999/xlink" content-type="arpha" xlink:type="simple">8BB2DFB1-70BF-5E0B-96DA-6C8CDFD00FD9</object-id><label>Figure 12.</label><caption><p><italic><tp:taxon-name><tp:taxon-name-part taxon-name-part-type="genus" reg="Tmethypocoelis">Tmethypocoelis</tp:taxon-name-part><tp:taxon-name-part taxon-name-part-type="species" reg="celebensis">celebensis</tp:taxon-name-part></tp:taxon-name></italic> sp. nov. Holotype, male (7.2 × 4.4 <abbrev xmlns:xlink="http://www.w3.org/1999/xlink" xlink:title="millimeters" id="ABBRID0ESQAG" xlink:type="simple">mm</abbrev>) (<abbrev xmlns:xlink="http://www.w3.org/1999/xlink" xlink:title="Directorate of Scientific Collection Management, BRIN" id="ABBRID0EWQAG" xlink:type="simple">MZB</abbrev>.Cru.5574), Moletang River (estuary), Kema Tiga, North Minahasa, North Sulawesi <bold>A</bold> exorbital angle <bold>B</bold> orbit area <bold>C</bold> eyestalk <bold>D</bold> third maxilliped <bold>E</bold> pleon. Paratype, female (5.5 × 3.5 <abbrev xmlns:xlink="http://www.w3.org/1999/xlink" xlink:title="millimeters" id="ABBRID0EERAG" xlink:type="simple">mm</abbrev>) (<abbrev xmlns:xlink="http://www.w3.org/1999/xlink" xlink:title="Directorate of Scientific Collection Management, BRIN" id="ABBRID0EIRAG" xlink:type="simple">MZB</abbrev>.Cru.5180), Moletang River (estuary), Kema Tiga, North Minahasa, North Sulawesi <bold>F</bold> pleon.</p></caption><graphic xmlns:xlink="http://www.w3.org/1999/xlink" xlink:href="zookeys-1156-159_article-98930__-g012.jpg" position="float" orientation="portrait" xlink:type="simple" id="oo_831735.jpg"><uri content-type="original_file" xlink:type="simple">https://binary.pensoft.net/fig/831735</uri></graphic></fig><p>Eyestalks (Figs <xref ref-type="fig" rid="F10">10</xref>, <xref ref-type="fig" rid="F11">11A</xref>, <xref ref-type="fig" rid="F12">12C</xref>) reaching exorbital angle, medial and distal diameters similar size; ocular style as long as cornea, tipped with setae; medial slope gives twisted appearance; cornea bulging.</p><p>Third maxillipeds (Fig. <xref ref-type="fig" rid="F12">12D</xref>) slightly vaulted, not completely covering buccal cavern. Ischium subquadrate, outer surface covered with spaced long setae, with one oblique row of long setae near upper margin, upper margin concave, upper-mesial angle with narrow, rounded lobe; lower-mesial angle curved; inner and lower margins with dense setae; lateral margin without setation (Fig. <xref ref-type="fig" rid="F12">12D</xref>). Merus slightly larger than ischium, ca. 1.3× longer; outer surface with regularly scattered short setae; lateral margin convex, narrower distally, covered with short setae; mesial margin straight with long setae (Fig. <xref ref-type="fig" rid="F12">12D</xref>). Carpus trihedral, subequal in length to propodus and dactylus together; mesial margin and distal portion with dense long setae (Fig. <xref ref-type="fig" rid="F12">12D</xref>). Propodus shorter than dactylus; margins entire, with long dense setae (Fig. <xref ref-type="fig" rid="F12">12D</xref>). Dactylus slender, with long dense setae laterally (Fig. <xref ref-type="fig" rid="F12">12D</xref>).</p><p>Male pleon (Fig. <xref ref-type="fig" rid="F12">12E</xref>) ca. 2.0× longer than wide. Pl1 trapezoidal, ca. 8.0× wider than long; ca. 1.3× wider than pl2. Pl2 very narrow, ca. 10× wider than long. Pl3 ca. 3× wider than long. Pl4 ca. 3.2× wider than long, lateral margins convergent distally, distolateral angle pointed. Pl5 ca. 1.5× wider than long (at widest point), markedly constricted at base. Pl6 ca. 1.5× wider than long; widest sub-distally; subequal in length to pl5. Male telson rounded, ca. 1.4× wider than long (Fig. <xref ref-type="fig" rid="F12">12E</xref>).</p><p>Female pleon (Fig. <xref ref-type="fig" rid="F12">12F</xref>) conspicuously broad. Pl1 shortest; pl2 distinctly longer, as wide as pl1; pl3 trapezoidal, longer than pl2; pl4 rectangular, slightly longer than pl3, lateral margins convex; pl5 longer than pl4; pl6 distinctly longest. Female telson (Fig. <xref ref-type="fig" rid="F12">12F</xref>) triangular.</p><p>Male chelipeds stout, long, equal. Merus triangular in cross-section; standing higher than exorbital angle (Fig. <xref ref-type="fig" rid="F11">11B</xref>); lower margin with two rows of granules extending whole length of margin (Fig. <xref ref-type="fig" rid="F13">13A</xref>); upper margin narrowing proximally, with irregular rows of granules on distal half (Fig. <xref ref-type="fig" rid="F13">13K</xref>); outer margin with one row of granules extending whole length (Fig. <xref ref-type="fig" rid="F13">13L</xref>); upper surface flattened, ovate smooth tympanum, scattered long setae around tympanum, more setation distally, microscopically tuberculate (Fig. <xref ref-type="fig" rid="F13">13I</xref>); lower surface flattened, nearly smooth, with scattered granules, lacking tympanum (Fig. <xref ref-type="fig" rid="F13">13J</xref>); outer surface convex, tympanum smaller than that of upper surface, evenly distributed granules and setae (Fig. <xref ref-type="fig" rid="F13">13B</xref>). Carpus shorter than merus, elongate, ca. 1.4× longer than wide; upper and lower margins tubercular (Fig. <xref ref-type="fig" rid="F13">13C, D</xref>); outer surface rectangular, scattered microscopic granules near upper and lower margins, median portion without microscopic tubercles (Fig. <xref ref-type="fig" rid="F13">13E</xref>); lower surface smooth, with one longitudinal row of granules, one patch of tubercles on proximal part (Fig. <xref ref-type="fig" rid="F13">13F</xref>). Palm bulky, ca. 1.3× longer than wide; inner surface granular over upper half, with granules extending over upper margin and curved to sharply cut upper margin of outer surface, distally with one row of regular granules reaching pollex, smaller granules near lower margin, median portion smooth (Fig. <xref ref-type="fig" rid="F13">13M</xref>); outer surface distinctly granular over upper half reaching to base of pollex, lower half smooth (Fig. <xref ref-type="fig" rid="F13">13N</xref>); upper margin with one row of granules, distinct groove extending below granular rows forming clear granular string (Fig. <xref ref-type="fig" rid="F13">13G</xref>); lower margin with granulation extending to lower part of inner surface (Fig. <xref ref-type="fig" rid="F13">13H</xref>). Fingers shorter than palm, lacking obvious basal gape, curved inwards, spooned-tip; cutting margins evenly serrated; inner margin at tip of both fingers with short row of stout setae. Pollex short, triangular, cutting margin slightly oblique, without large differentiated tooth or lobe, ca. 0.5× as long as palm; inner surface nearly smooth, one row of granules over proximal half (Fig. <xref ref-type="fig" rid="F13">13M</xref>); outer surface granular parallel to cutting margin, granules with similar size (Fig. <xref ref-type="fig" rid="F13">13N</xref>); lower margin granulated only along proximo-medially (Fig. <xref ref-type="fig" rid="F13">13H</xref>). Cutting margin of dactylus with teeth, larger teeth over proximal half, smaller teeth over distal half, without median lobe; inner surface with one row of granules parallel to upper margin, granulation extending from proximal to distal, one patch of granules proximally (Fig. <xref ref-type="fig" rid="F13">13M</xref>); band of granules on outer surface near cutting margin and junction to palm, one tubercular ridge extending medially parallel to upper margin (Fig. <xref ref-type="fig" rid="F13">13N</xref>); upper margin with row of tubercles terminating with triangular upturned tooth subdistally (Fig. <xref ref-type="fig" rid="F13">13O</xref>).</p><fig id="F13" position="float" orientation="portrait"><object-id xmlns:xlink="http://www.w3.org/1999/xlink" content-type="doi" xlink:type="simple">10.3897/zookeys.1156.98930.figure13</object-id><object-id xmlns:xlink="http://www.w3.org/1999/xlink" content-type="arpha" xlink:type="simple">0EEA10AC-A09F-531E-9081-2BCDA0D44E11</object-id><label>Figure 13.</label><caption><p><italic><tp:taxon-name><tp:taxon-name-part taxon-name-part-type="genus" reg="Tmethypocoelis">Tmethypocoelis</tp:taxon-name-part><tp:taxon-name-part taxon-name-part-type="species" reg="celebensis">celebensis</tp:taxon-name-part></tp:taxon-name></italic> sp. nov. Holotype, male (7.2 × 4.4 <abbrev xmlns:xlink="http://www.w3.org/1999/xlink" xlink:title="millimeters" id="ABBRID0EUWAG" xlink:type="simple">mm</abbrev>) (<abbrev xmlns:xlink="http://www.w3.org/1999/xlink" xlink:title="Directorate of Scientific Collection Management, BRIN" id="ABBRID0EYWAG" xlink:type="simple">MZB</abbrev>.Cru.5574), Moletang River (estuary), Kema Tiga, North Minahasa, North Sulawesi. Left cheliped. Merus <bold>A</bold> lower margin <bold>B</bold> outer surface. Carpus <bold>C</bold> upper margin <bold>D</bold> lower margin <bold>E</bold> outer surface <bold>F</bold> inner surface. Chela <bold>G</bold> upper margin <bold>H</bold> lower margin. Merus <bold>I</bold> upper surface <bold>J</bold> lower surface <bold>K</bold> upper margin <bold>L</bold> outer margin. Chela <bold>M</bold> inner surface <bold>N</bold> outer surface <bold>O</bold> dactylus upper margin.</p></caption><graphic xmlns:xlink="http://www.w3.org/1999/xlink" xlink:href="zookeys-1156-159_article-98930__-g013.jpg" position="float" orientation="portrait" xlink:type="simple" id="oo_831736.jpg"><uri content-type="original_file" xlink:type="simple">https://binary.pensoft.net/fig/831736</uri></graphic></fig><p>Female chelipeds small dotillid type (Figs <xref ref-type="fig" rid="F10">10B</xref>, <xref ref-type="fig" rid="F14">14</xref>). Not conspicuously different from <italic><tp:taxon-name><tp:taxon-name-part taxon-name-part-type="genus" reg="Tmethypocoelis">T.</tp:taxon-name-part><tp:taxon-name-part taxon-name-part-type="species" reg="simplex">simplex</tp:taxon-name-part></tp:taxon-name></italic> sp. nov. (see description for <italic><tp:taxon-name><tp:taxon-name-part taxon-name-part-type="genus" reg="Tmethypocoelis">T.</tp:taxon-name-part><tp:taxon-name-part taxon-name-part-type="species" reg="simplex">simplex</tp:taxon-name-part></tp:taxon-name></italic> sp. nov.).</p><fig id="F14" position="float" orientation="portrait"><object-id xmlns:xlink="http://www.w3.org/1999/xlink" content-type="doi" xlink:type="simple">10.3897/zookeys.1156.98930.figure14</object-id><object-id xmlns:xlink="http://www.w3.org/1999/xlink" content-type="arpha" xlink:type="simple">87BEAE32-6AE1-597D-8F8C-7ACD25EE80FE</object-id><label>Figure 14.</label><caption><p><italic><tp:taxon-name><tp:taxon-name-part taxon-name-part-type="genus" reg="Tmethypocoelis">Tmethypocoelis</tp:taxon-name-part><tp:taxon-name-part taxon-name-part-type="species" reg="celebensis">celebensis</tp:taxon-name-part></tp:taxon-name></italic> sp. nov. Paratype, female (5.5 × 3.5 <abbrev xmlns:xlink="http://www.w3.org/1999/xlink" xlink:title="millimeters" id="ABBRID0ESZAG" xlink:type="simple">mm</abbrev>) (<abbrev xmlns:xlink="http://www.w3.org/1999/xlink" xlink:title="Directorate of Scientific Collection Management, BRIN" id="ABBRID0EWZAG" xlink:type="simple">MZB</abbrev>.Cru.5180), Moletang river (estuary), Kema Tiga, North Minahasa, North Sulawesi. Left chela <bold>A</bold> inner surface <bold>B</bold> outer surface.</p></caption><graphic xmlns:xlink="http://www.w3.org/1999/xlink" xlink:href="zookeys-1156-159_article-98930__-g014.jpg" position="float" orientation="portrait" xlink:type="simple" id="oo_831737.jpg"><uri content-type="original_file" xlink:type="simple">https://binary.pensoft.net/fig/831737</uri></graphic></fig><p>Pereiopods (Fig. <xref ref-type="fig" rid="F15">15</xref>) slender, elongate, P2–P5 similar; smooth ovate tympanum on anterior and posterior surfaces of meri. Tympani on posterior surfaces becoming progressively smaller from P2–P5. Dactyli nearly straight, pointed, shorter than propodi.</p><fig id="F15" position="float" orientation="portrait"><object-id xmlns:xlink="http://www.w3.org/1999/xlink" content-type="doi" xlink:type="simple">10.3897/zookeys.1156.98930.figure15</object-id><object-id xmlns:xlink="http://www.w3.org/1999/xlink" content-type="arpha" xlink:type="simple">2D656885-5EE3-5E7B-A45C-D4DAD6CA6607</object-id><label>Figure 15.</label><caption><p>Left pereiopods of <italic><tp:taxon-name><tp:taxon-name-part taxon-name-part-type="genus" reg="Tmethypocoelis">Tmethypocoelis</tp:taxon-name-part><tp:taxon-name-part taxon-name-part-type="species" reg="celebensis">celebensis</tp:taxon-name-part></tp:taxon-name></italic> sp. nov. Holotype, male (7.2 × 4.4 <abbrev xmlns:xlink="http://www.w3.org/1999/xlink" xlink:title="millimeters" id="ABBRID0E31AG" xlink:type="simple">mm</abbrev>) (<abbrev xmlns:xlink="http://www.w3.org/1999/xlink" xlink:title="Directorate of Scientific Collection Management, BRIN" id="ABBRID0EA2AG" xlink:type="simple">MZB</abbrev>.Cru.5574), Moletang River (estuary), Kema Tiga, North Minahasa, North Sulawesi <bold>A, B</bold> P2 <bold>C, D</bold> P3 <bold>E, F</bold> P4 <bold>G, H</bold> P5. Right side, anterior surfaces; left side, posterior surfaces.</p></caption><graphic xmlns:xlink="http://www.w3.org/1999/xlink" xlink:href="zookeys-1156-159_article-98930__-g015.jpg" position="float" orientation="portrait" xlink:type="simple" id="oo_831738.jpg"><uri content-type="original_file" xlink:type="simple">https://binary.pensoft.net/fig/831738</uri></graphic></fig><p>P2 (Fig. <xref ref-type="fig" rid="F15">15A, B</xref>) shorter than P3; merus ca. 2.7× longer than wide; anterior surface bearing scattered granules outside tympanum, granules denser near lower margin, sparse setae near lower margin; posterior surface sparsely granulate, denser distal to tympanum; upper margin convex, sparse long setae, distally tubercular; lower margin smooth, sparse setae. Carpus shorter than propodus, surfaces smooth; margins without granules, sparse setae. Propodus with anterior and posterior surfaces with few small granules only; margins with sparse long setae.</p><p>P3 (Fig. <xref ref-type="fig" rid="F15">15C, D</xref>) longest; merus ca. 2.7× longer than wide; anterior surface scarcely granular; posterior surface sparsely granulate, denser near upper margin; upper and lower margins convex; upper margin tubercular distally, sparse long setae; lower margin smooth, sparse setae. Carpus shorter than propodus, surfaces nearly smooth, sparse setae distally; margins without tubercles, sparse setae. Propodus with anterior and posterior surfaces smooth; margins with sparse long setae.</p><p>P4 (Fig. <xref ref-type="fig" rid="F15">15E, F</xref>) nearly as long as P2; merus ca. 2.6× longer than wide; anterior surface scarcely granular; posterior surface with evenly distributed granules; upper and lower margins convex; upper margin tubercular distally, spaced long setae extending whole length; lower margin smooth, sparse setae. Carpus shorter than propodus, surfaces smooth; margins smooth, sparse setae. Propodus with anterior and posterior surfaces smooth; margins with sparse long setae.</p><p>P5 (Fig. <xref ref-type="fig" rid="F15">15G, H</xref>) shortest; merus ca. 2.8× longer than wide; anterior surface without granules; posterior surface granulate, granules denser near upper margin; upper and lower margins convex; upper margin sparsely tubercular, with sparse long setae, short setae proximally; lower margin smooth, with sparse setae. Carpus shorter than propodus, surfaces smooth; margins smooth, with sparse setae. Propodus with anterior and posterior surfaces smooth; margins with sparse long setae.</p><p>Reproductive organs. <abbrev xmlns:xlink="http://www.w3.org/1999/xlink" xlink:title="male first gonopod" id="ABBRID0EL3AG" xlink:type="simple">G1</abbrev> long, recurved, very slender; sub-proximal portion bulging (Fig. <xref ref-type="fig" rid="F16">16A, B</xref>); apical portion forming two lobes, with three short setae on outer margin, two or three long setae apically, four or five short setae on mesial margin (Fig. <xref ref-type="fig" rid="F16">16C, D</xref>). Vulva (Fig. <xref ref-type="fig" rid="F16">16E</xref>) rounded, projecting.</p><fig id="F16" position="float" orientation="portrait"><object-id xmlns:xlink="http://www.w3.org/1999/xlink" content-type="doi" xlink:type="simple">10.3897/zookeys.1156.98930.figure16</object-id><object-id xmlns:xlink="http://www.w3.org/1999/xlink" content-type="arpha" xlink:type="simple">231EA323-0CE2-5512-BB48-2536BB96E0CB</object-id><label>Figure 16.</label><caption><p>Reproductive organs of <italic><tp:taxon-name><tp:taxon-name-part taxon-name-part-type="genus" reg="Tmethypocoelis">Tmethypocoelis</tp:taxon-name-part><tp:taxon-name-part taxon-name-part-type="species" reg="celebensis">celebensis</tp:taxon-name-part></tp:taxon-name></italic><bold>b</bold> paratype, male (7.3 × 4.4 <abbrev xmlns:xlink="http://www.w3.org/1999/xlink" xlink:title="millimeters" id="ABBRID0EQ4AG" xlink:type="simple">mm</abbrev>) (<abbrev xmlns:xlink="http://www.w3.org/1999/xlink" xlink:title="Directorate of Scientific Collection Management, BRIN" id="ABBRID0EU4AG" xlink:type="simple">MZB</abbrev>.Cru.5180), Moletang River (estuary), Kema Tiga, North Minahasa, North Sulawesi, left <abbrev xmlns:xlink="http://www.w3.org/1999/xlink" xlink:title="male first gonopod" id="ABBRID0EY4AG" xlink:type="simple">G1</abbrev><bold>A</bold> mesial view <bold>B</bold> dorsal view <bold>C, D</bold> apical portion <bold>C</bold> dorsal view <bold>D</bold> ventral view. Paratype, female (5.5 × 3.5 <abbrev xmlns:xlink="http://www.w3.org/1999/xlink" xlink:title="millimeters" id="ABBRID0EG5AG" xlink:type="simple">mm</abbrev>) (<abbrev xmlns:xlink="http://www.w3.org/1999/xlink" xlink:title="Directorate of Scientific Collection Management, BRIN" id="ABBRID0EK5AG" xlink:type="simple">MZB</abbrev>.Cru.5180), Moletang River (estuary), Kema Tiga, North Minahasa, North Sulawesi <bold>E</bold> vulva.</p></caption><graphic xmlns:xlink="http://www.w3.org/1999/xlink" xlink:href="zookeys-1156-159_article-98930__-g016.jpg" position="float" orientation="portrait" xlink:type="simple" id="oo_831739.jpg"><uri content-type="original_file" xlink:type="simple">https://binary.pensoft.net/fig/831739</uri></graphic></fig><p>Gastric mill. Median tooth plate simple, without defined ridges. Urocardiac ossicle relatively narrower throughout length. Propyloric ossicle semi-circular, relatively narrow and protruding; posterior margin curved; anterior margin with one pointed lobe medially; lateral margins quadrate with anterior lobes discrete, prominent, and rounded (Fig. <xref ref-type="fig" rid="F17">17B</xref>). Lateral zygocardiac tooth plate with eight slender teeth, three anterior teeth large (Fig. <xref ref-type="fig" rid="F17">17D</xref>).</p><fig id="F17" position="float" orientation="portrait"><object-id xmlns:xlink="http://www.w3.org/1999/xlink" content-type="doi" xlink:type="simple">10.3897/zookeys.1156.98930.figure17</object-id><object-id xmlns:xlink="http://www.w3.org/1999/xlink" content-type="arpha" xlink:type="simple">3765F6D1-0A8E-5C75-A351-7AAE396297E2</object-id><label>Figure 17.</label><caption><p>Teeth of gastric mill (posterior portion on upper part). <italic><tp:taxon-name><tp:taxon-name-part taxon-name-part-type="genus" reg="Tmethypocoelis">Tmethypocoelis</tp:taxon-name-part><tp:taxon-name-part taxon-name-part-type="species" reg="simplex">simplex</tp:taxon-name-part></tp:taxon-name></italic> sp. nov., paratype, male (6.9 × 4.0 <abbrev xmlns:xlink="http://www.w3.org/1999/xlink" xlink:title="millimeters" id="ABBRID0ES6AG" xlink:type="simple">mm</abbrev>) (<abbrev xmlns:xlink="http://www.w3.org/1999/xlink" xlink:title="Directorate of Scientific Collection Management, BRIN" id="ABBRID0EW6AG" xlink:type="simple">MZB</abbrev>.Cru. 5183) (<bold>A, C</bold>). <italic><tp:taxon-name><tp:taxon-name-part taxon-name-part-type="genus" reg="Tmethypocoelis">Tmethypocoelis</tp:taxon-name-part><tp:taxon-name-part taxon-name-part-type="species" reg="celebensis">celebensis</tp:taxon-name-part></tp:taxon-name></italic> sp. nov., paratype, male (7.3 × 4.4 <abbrev xmlns:xlink="http://www.w3.org/1999/xlink" xlink:title="millimeters" id="ABBRID0EHABG" xlink:type="simple">mm</abbrev>) (<abbrev xmlns:xlink="http://www.w3.org/1999/xlink" xlink:title="Directorate of Scientific Collection Management, BRIN" id="ABBRID0ELABG" xlink:type="simple">MZB</abbrev>.Cru.5180) (<bold>B, D</bold>). <bold>A, B</bold> median tooth <bold>C, D</bold> lateral tooth.</p></caption><graphic xmlns:xlink="http://www.w3.org/1999/xlink" xlink:href="zookeys-1156-159_article-98930__-g017.jpg" position="float" orientation="portrait" xlink:type="simple" id="oo_831740.jpg"><uri content-type="original_file" xlink:type="simple">https://binary.pensoft.net/fig/831740</uri></graphic></fig></tp:treatment-sec><tp:treatment-sec sec-type="habitat" id="SECID0E1ABG"><title>Habitat.</title><p><italic><tp:taxon-name><tp:taxon-name-part taxon-name-part-type="genus" reg="Tmethypocoelis">Tmethypocoelis</tp:taxon-name-part><tp:taxon-name-part taxon-name-part-type="species" reg="celebensis">celebensis</tp:taxon-name-part></tp:taxon-name></italic> sp. nov. inhabits sandy substrata in estuarine areas (Fig. <xref ref-type="fig" rid="F18">18</xref>).</p><fig id="F18" position="float" orientation="portrait"><object-id xmlns:xlink="http://www.w3.org/1999/xlink" content-type="doi" xlink:type="simple">10.3897/zookeys.1156.98930.figure18</object-id><object-id xmlns:xlink="http://www.w3.org/1999/xlink" content-type="arpha" xlink:type="simple">22373287-71F7-5AA3-BAFA-E73AC9E0D285</object-id><label>Figure 18.</label><caption><p>Habitat of <italic><tp:taxon-name><tp:taxon-name-part taxon-name-part-type="genus" reg="Tmethypocoelis">Tmethypocoelis</tp:taxon-name-part><tp:taxon-name-part taxon-name-part-type="species" reg="celebensis">celebensis</tp:taxon-name-part></tp:taxon-name></italic> sp. nov. at Moletang River (estuary), Kema Tiga, North Minahasa, North Sulawesi.</p></caption><graphic xmlns:xlink="http://www.w3.org/1999/xlink" xlink:href="zookeys-1156-159_article-98930__-g018.jpg" position="float" orientation="portrait" xlink:type="simple" id="oo_831741.jpg"><uri content-type="original_file" xlink:type="simple">https://binary.pensoft.net/fig/831741</uri></graphic></fig></tp:treatment-sec><tp:treatment-sec sec-type="etymology" id="SECID0EHCBG"><title>Etymology.</title><p>The species name is derived from the type locality. Celebes is the former name of Sulawesi Island, one of the great islands in Indonesia.</p></tp:treatment-sec><tp:treatment-sec sec-type="remarks" id="SECID0EMCBG"><title>Remarks.</title><p>The two new species described here differ from each other and from the other known species by numerous characters compared below. In general, the species of <italic><tp:taxon-name><tp:taxon-name-part taxon-name-part-type="genus" reg="Tmethypocoelis">Tmethypocoelis</tp:taxon-name-part></tp:taxon-name></italic> are all extremely similar in general morphology with only small differences in male cheliped shape and dentition (Table <xref ref-type="table" rid="T1">1</xref>), differences in the apical setal ornamentation of the male first gonopod, and sometimes differences in the proportions of the somites of the male pleon.</p><table-wrap id="T1" position="float" orientation="portrait"><label>Table 1.</label><caption><p>Comparison of male chelipeds in the species of <italic><tp:taxon-name><tp:taxon-name-part taxon-name-part-type="genus" reg="Tmethypocoelis">Tmethypocoelis</tp:taxon-name-part></tp:taxon-name></italic>.</p></caption><table id="TID0EBDBG" rules="all"><tbody><tr><th rowspan="1" colspan="1">Species</th><th rowspan="1" colspan="1"><italic><tp:taxon-name><tp:taxon-name-part taxon-name-part-type="genus" reg="Tmethypocoelis">T.</tp:taxon-name-part><tp:taxon-name-part taxon-name-part-type="species" reg="simplex">simplex</tp:taxon-name-part></tp:taxon-name></italic> sp. nov.</th><th rowspan="1" colspan="1"><italic><tp:taxon-name><tp:taxon-name-part taxon-name-part-type="genus" reg="Tmethypocoelis">T.</tp:taxon-name-part><tp:taxon-name-part taxon-name-part-type="species" reg="celebensis">celebensis</tp:taxon-name-part></tp:taxon-name></italic> sp. nov.</th><th rowspan="1" colspan="1">
                    <italic>
                      <tp:taxon-name><tp:taxon-name-part taxon-name-part-type="genus" reg="Tmethypocoelis">T.</tp:taxon-name-part><tp:taxon-name-part taxon-name-part-type="species" reg="koelbeli">koelbeli</tp:taxon-name-part></tp:taxon-name>
                    </italic>
                  </th><th rowspan="1" colspan="1">
                    <italic>
                      <tp:taxon-name><tp:taxon-name-part taxon-name-part-type="genus" reg="Tmethypocoelis">T.</tp:taxon-name-part><tp:taxon-name-part taxon-name-part-type="species" reg="liki">liki</tp:taxon-name-part></tp:taxon-name>
                    </italic>
                  </th><th rowspan="1" colspan="1">
                    <italic>
                      <tp:taxon-name><tp:taxon-name-part taxon-name-part-type="genus" reg="Tmethypocoelis">T.</tp:taxon-name-part><tp:taxon-name-part taxon-name-part-type="species" reg="ceratophora">ceratophora</tp:taxon-name-part></tp:taxon-name>
                    </italic>
                  </th><th rowspan="1" colspan="1">
                    <italic>
                      <tp:taxon-name><tp:taxon-name-part taxon-name-part-type="genus" reg="Tmethypocoelis">T.</tp:taxon-name-part><tp:taxon-name-part taxon-name-part-type="species" reg="choreutes">choreutes</tp:taxon-name-part></tp:taxon-name>
                    </italic>
                  </th><th rowspan="1" colspan="1">
                    <italic>
                      <tp:taxon-name><tp:taxon-name-part taxon-name-part-type="genus" reg="Tmethypocoelis">T.</tp:taxon-name-part><tp:taxon-name-part taxon-name-part-type="species" reg="odontodactylus">odontodactylus</tp:taxon-name-part></tp:taxon-name>
                    </italic>
                  </th></tr><tr><td rowspan="1" colspan="1">Dactylus dorsal and outer armature</td><td rowspan="1" colspan="1">Upper margin finely tuberculate; lacking differentiated subdistal tooth; outer surface with semi-defined granular row medially; irregular granulation near cutting margin (Fig. <xref ref-type="fig" rid="F5">5M–O</xref>)</td><td rowspan="1" colspan="1">Upper margin finely tuberculate; culminating in subdistal upward, upwardly projecting triangular tooth of variable size from high and distinct to low; size not correlated with crab size; outer surface with medial granular row over entire length (Fig. <xref ref-type="fig" rid="F13">13M–O</xref>)</td><td rowspan="1" colspan="1">Dorsal band of fine granules; superior border straight, terminating in overhanging triangular tooth at about ¾ length; outer surface with 2 subregular lines of granules, superior one may extend ¾ length to tip, lower one less than that of superior</td><td rowspan="1" colspan="1">Upper margin with median row of granules, culminating into 1 prominent tooth</td><td rowspan="1" colspan="1">Finely tuberculate ridge on upper margin of dactylus terminates in outwardly directed flat triangular tooth (see <xref ref-type="bibr" rid="B7">Davie and Kosuge 1995</xref>: fig. 1 A, C)</td><td rowspan="1" colspan="1">Finely tubercular ridge on the upper margin continues evenly distally; outer surface has separate ridge ending in prominent triangular subdistal protrusion (see <xref ref-type="bibr" rid="B7">Davie and Kosuge 1995</xref>: fig. 1 B, D)</td><td rowspan="1" colspan="1">Full length medial granulate ridge; superior granulate crest terminating subdistally in strong upturned tooth (<xref ref-type="bibr" rid="B5">Davie 1990</xref>: fig. 3C)</td></tr><tr><td rowspan="1" colspan="1">Dactylus cutting margin</td><td rowspan="1" colspan="1">Evenly dentate; one wide enlarged convex tooth over proximal half</td><td rowspan="1" colspan="1">Evenly dentate, larger over proximal half, then finger narrower over distal half</td><td rowspan="1" colspan="1">Evenly dentate; smaller males with raised platform of teeth differentiated in proximal half, but less evident in mature chela</td><td rowspan="1" colspan="1">Wide and blunt irregular serrations</td><td rowspan="1" colspan="1">One small low tooth proximally</td><td rowspan="1" colspan="1">Low broad triangular convexity but lacking clearly differentiated tooth</td><td rowspan="1" colspan="1">Evenly dentate; slightly deeper medially, but without obvious differentiated tooth</td></tr><tr><td rowspan="1" colspan="1">Pollex cutting margin</td><td rowspan="1" colspan="1">Evenly dentate; long flat enlarged dentate tooth over most of length</td><td rowspan="1" colspan="1">Evenly dentate; straight, without differentiated tooth or lobe</td><td rowspan="1" colspan="1">Evenly dentate</td><td rowspan="1" colspan="1">Irregularly dentate</td><td rowspan="1" colspan="1">Prominent enlarged convex tooth medially</td><td rowspan="1" colspan="1">Lacking a defined tooth; slightly convex</td><td rowspan="1" colspan="1">Weakly convex; evenly dentate</td></tr><tr><td rowspan="1" colspan="1">Gape at base of fingers</td><td rowspan="1" colspan="1">Large</td><td rowspan="1" colspan="1">Poorly developed</td><td rowspan="1" colspan="1">Moderate</td><td rowspan="1" colspan="1">Poorly developed</td><td rowspan="1" colspan="1">Wide</td><td rowspan="1" colspan="1">Not strongly developed</td><td rowspan="1" colspan="1">Not strongly developed</td></tr></tbody></table></table-wrap><p>A comparison of male first gonopod setation patterns of described species suggests that the possession of two or three of markedly elongated apical setae (Figs <xref ref-type="fig" rid="F8">8C–E</xref>, <xref ref-type="fig" rid="F16">16C, D</xref>; <xref ref-type="bibr" rid="B5">Davie 1990</xref>: fig. 2), common to both <italic><tp:taxon-name><tp:taxon-name-part taxon-name-part-type="genus" reg="Tmethypocoelis">Tmethypocoelis</tp:taxon-name-part><tp:taxon-name-part taxon-name-part-type="species" reg="simplex">simplex</tp:taxon-name-part></tp:taxon-name></italic> sp. nov. and <italic><tp:taxon-name><tp:taxon-name-part taxon-name-part-type="genus" reg="Tmethypocoelis">T.</tp:taxon-name-part><tp:taxon-name-part taxon-name-part-type="species" reg="celebensis">celebensis</tp:taxon-name-part></tp:taxon-name></italic> sp. nov., is so far shared with <italic><tp:taxon-name><tp:taxon-name-part taxon-name-part-type="genus" reg="Tmethypocoelis">T.</tp:taxon-name-part><tp:taxon-name-part taxon-name-part-type="species" reg="liki">liki</tp:taxon-name-part></tp:taxon-name></italic> from Papua and <italic><tp:taxon-name><tp:taxon-name-part taxon-name-part-type="genus" reg="Tmethypocoelis">T.</tp:taxon-name-part><tp:taxon-name-part taxon-name-part-type="species" reg="koelbeli">koelbeli</tp:taxon-name-part></tp:taxon-name></italic> from the Northern Territory, NW Australia. Therefore, these four species may be more closely related to each other than they are to <italic><tp:taxon-name><tp:taxon-name-part taxon-name-part-type="genus" reg="Tmethypocoelis">T.</tp:taxon-name-part><tp:taxon-name-part taxon-name-part-type="species" reg="ceratophora">ceratophora</tp:taxon-name-part></tp:taxon-name></italic>, <italic><tp:taxon-name><tp:taxon-name-part taxon-name-part-type="genus" reg="Tmethypocoelis">T.</tp:taxon-name-part><tp:taxon-name-part taxon-name-part-type="species" reg="choreutes">choreutes</tp:taxon-name-part></tp:taxon-name></italic>, and <italic><tp:taxon-name><tp:taxon-name-part taxon-name-part-type="genus" reg="Tmethypocoelis">T.</tp:taxon-name-part><tp:taxon-name-part taxon-name-part-type="species" reg="odontodactylus">odontodactylus</tp:taxon-name-part></tp:taxon-name></italic>, which all share a coronet of shorter more evenly sized stout setae on the tip of the <abbrev xmlns:xlink="http://www.w3.org/1999/xlink" xlink:title="male first gonopod" id="ABBRID0EWNBG" xlink:type="simple">G1</abbrev>. A more thorough analysis of relationships within the genus will be undertaken as part of a larger revision of the genus, and with the help of DNA sequencing data.</p><p>Both <italic><tp:taxon-name><tp:taxon-name-part taxon-name-part-type="genus" reg="Tmethypocoelis">Tmethypocoelis</tp:taxon-name-part><tp:taxon-name-part taxon-name-part-type="species" reg="simplex">simplex</tp:taxon-name-part></tp:taxon-name></italic> sp. nov. and <italic><tp:taxon-name><tp:taxon-name-part taxon-name-part-type="genus" reg="Tmethypocoelis">T.</tp:taxon-name-part><tp:taxon-name-part taxon-name-part-type="species" reg="celebensis">celebensis</tp:taxon-name-part></tp:taxon-name></italic> sp. nov. differ significantly from <italic><tp:taxon-name><tp:taxon-name-part taxon-name-part-type="genus" reg="Tmethypocoelis">T.</tp:taxon-name-part><tp:taxon-name-part taxon-name-part-type="species" reg="koelbeli">koelbeli</tp:taxon-name-part></tp:taxon-name></italic> in the shape of the male pleon, with that of <italic><tp:taxon-name><tp:taxon-name-part taxon-name-part-type="genus" reg="Tmethypocoelis">T.</tp:taxon-name-part><tp:taxon-name-part taxon-name-part-type="species" reg="koelbeli">koelbeli</tp:taxon-name-part></tp:taxon-name></italic> being relatively narrower, and in particular Pl5 being more constricted proximally (Table <xref ref-type="table" rid="T2">2</xref>). The pleons of <italic><tp:taxon-name><tp:taxon-name-part taxon-name-part-type="genus" reg="Tmethypocoelis">T.</tp:taxon-name-part><tp:taxon-name-part taxon-name-part-type="species" reg="simplex">simplex</tp:taxon-name-part></tp:taxon-name></italic> sp. nov. and <italic><tp:taxon-name><tp:taxon-name-part taxon-name-part-type="genus" reg="Tmethypocoelis">T.</tp:taxon-name-part><tp:taxon-name-part taxon-name-part-type="species" reg="celebensis">celebensis</tp:taxon-name-part></tp:taxon-name></italic> sp. nov. are similar, however, both Pl6 and the telson are slightly proportionately wider in <italic><tp:taxon-name><tp:taxon-name-part taxon-name-part-type="genus" reg="Tmethypocoelis">T.</tp:taxon-name-part><tp:taxon-name-part taxon-name-part-type="species" reg="celebensis">celebensis</tp:taxon-name-part></tp:taxon-name></italic> sp. nov.</p><table-wrap id="T2" position="float" orientation="portrait"><label>Table 2.</label><caption><p>Comparison of pleonal somite proportions of <italic><tp:taxon-name><tp:taxon-name-part taxon-name-part-type="genus" reg="Tmethypocoelis">Tmethypocoelis</tp:taxon-name-part><tp:taxon-name-part taxon-name-part-type="species" reg="simplex">simplex</tp:taxon-name-part></tp:taxon-name></italic> sp. nov. and <italic><tp:taxon-name><tp:taxon-name-part taxon-name-part-type="genus" reg="Tmethypocoelis">T.</tp:taxon-name-part><tp:taxon-name-part taxon-name-part-type="species" reg="celebensis">celebensis</tp:taxon-name-part></tp:taxon-name></italic> sp. nov. with the closely related <italic><tp:taxon-name><tp:taxon-name-part taxon-name-part-type="genus" reg="Tmethypocoelis">T.</tp:taxon-name-part><tp:taxon-name-part taxon-name-part-type="species" reg="koelbeli">koelbeli</tp:taxon-name-part></tp:taxon-name></italic> (proportions of latter taken from <xref ref-type="bibr" rid="B5">Davie 1990</xref>: fig. 1A).</p></caption><table id="TID0EIKBG" rules="all"><tbody><tr><th rowspan="1" colspan="1">Species</th><th rowspan="1" colspan="1">
                    <italic>
                      <tp:taxon-name><tp:taxon-name-part taxon-name-part-type="genus" reg="Tmethypocoelis">T.</tp:taxon-name-part><tp:taxon-name-part taxon-name-part-type="species" reg="koelbeli">koelbeli</tp:taxon-name-part></tp:taxon-name>
                    </italic>
                  </th><th rowspan="1" colspan="1">
                    <italic>
                      <tp:taxon-name><tp:taxon-name-part taxon-name-part-type="genus" reg="Tmethypocoelis">T.</tp:taxon-name-part><tp:taxon-name-part taxon-name-part-type="species" reg="liki">liki</tp:taxon-name-part></tp:taxon-name>
                    </italic>
                  </th><th rowspan="1" colspan="1"><italic><tp:taxon-name><tp:taxon-name-part taxon-name-part-type="genus" reg="Tmethypocoelis">T.</tp:taxon-name-part><tp:taxon-name-part taxon-name-part-type="species" reg="simplex">simplex</tp:taxon-name-part></tp:taxon-name></italic> sp. nov.</th><th rowspan="1" colspan="1"><italic><tp:taxon-name><tp:taxon-name-part taxon-name-part-type="genus" reg="Tmethypocoelis">T.</tp:taxon-name-part><tp:taxon-name-part taxon-name-part-type="species" reg="celebensis">celebensis</tp:taxon-name-part></tp:taxon-name></italic> sp. nov.</th></tr><tr><td rowspan="1" colspan="1">Pleonite 5 width/length</td><td rowspan="1" colspan="1">1.1</td><td rowspan="1" colspan="1">1.3</td><td rowspan="1" colspan="1">1.5</td><td rowspan="1" colspan="1">1.5</td></tr><tr><td rowspan="1" colspan="1">Pleonite 5 narrowest proximal width to distal width</td><td rowspan="1" colspan="1">0.6</td><td rowspan="1" colspan="1">0.8</td><td rowspan="1" colspan="1">0.7</td><td rowspan="1" colspan="1">0.7</td></tr><tr><td rowspan="1" colspan="1">Pleonite 6 width/length</td><td rowspan="1" colspan="1">1.2</td><td rowspan="1" colspan="1">1.2</td><td rowspan="1" colspan="1">1.4</td><td rowspan="1" colspan="1">1.5</td></tr><tr><td rowspan="1" colspan="1">Telson width/length</td><td rowspan="1" colspan="1">1.2</td><td rowspan="1" colspan="1">1.4</td><td rowspan="1" colspan="1">1.4</td><td rowspan="1" colspan="1">1.4</td></tr></tbody></table></table-wrap><p><italic><tp:taxon-name><tp:taxon-name-part taxon-name-part-type="genus" reg="Tmethypocoelis">Tmethypocoelis</tp:taxon-name-part><tp:taxon-name-part taxon-name-part-type="species" reg="simplex">simplex</tp:taxon-name-part></tp:taxon-name></italic> sp. nov. differs from <italic><tp:taxon-name><tp:taxon-name-part taxon-name-part-type="genus" reg="Tmethypocoelis">T.</tp:taxon-name-part><tp:taxon-name-part taxon-name-part-type="species" reg="celebensis">celebensis</tp:taxon-name-part></tp:taxon-name></italic> sp. nov., <italic><tp:taxon-name><tp:taxon-name-part taxon-name-part-type="genus" reg="Tmethypocoelis">T.</tp:taxon-name-part><tp:taxon-name-part taxon-name-part-type="species" reg="koelbeli">koelbeli</tp:taxon-name-part></tp:taxon-name></italic>, and <italic><tp:taxon-name><tp:taxon-name-part taxon-name-part-type="genus" reg="Tmethypocoelis">T.</tp:taxon-name-part><tp:taxon-name-part taxon-name-part-type="species" reg="liki">liki</tp:taxon-name-part></tp:taxon-name></italic> in the form and number of the apical setae of the <abbrev xmlns:xlink="http://www.w3.org/1999/xlink" xlink:title="male first gonopod" id="ABBRID0ENXBG" xlink:type="simple">G1</abbrev>. The <abbrev xmlns:xlink="http://www.w3.org/1999/xlink" xlink:title="male first gonopod" id="ABBRID0ERXBG" xlink:type="simple">G1</abbrev> of <italic><tp:taxon-name><tp:taxon-name-part taxon-name-part-type="genus" reg="Tmethypocoelis">T.</tp:taxon-name-part><tp:taxon-name-part taxon-name-part-type="species" reg="simplex">simplex</tp:taxon-name-part></tp:taxon-name></italic> sp. nov. typically has two or three very long setae apically (Fig. <xref ref-type="fig" rid="F8">8C–E</xref>), and subapically there are three shorter stout setae on the outer margin increasing in length distally, and four short, downwardly reflexed setae on inner lobe. The <abbrev xmlns:xlink="http://www.w3.org/1999/xlink" xlink:title="male first gonopod" id="ABBRID0EEYBG" xlink:type="simple">G1</abbrev> of <italic><tp:taxon-name><tp:taxon-name-part taxon-name-part-type="genus" reg="Tmethypocoelis">T.</tp:taxon-name-part><tp:taxon-name-part taxon-name-part-type="species" reg="celebensis">celebensis</tp:taxon-name-part></tp:taxon-name></italic> sp. nov. has two or three very long recurved setae apically (Fig. <xref ref-type="fig" rid="F16">16B–D</xref>), and subapically there are also three stout setae on the outer margin, though the proximal seta is much smaller and less prominent than on <italic><tp:taxon-name><tp:taxon-name-part taxon-name-part-type="genus" reg="Tmethypocoelis">T.</tp:taxon-name-part><tp:taxon-name-part taxon-name-part-type="species" reg="simplex">simplex</tp:taxon-name-part></tp:taxon-name></italic> sp. nov., and also four or five short, downwardly reflexed setae on the inner lobe. The <abbrev xmlns:xlink="http://www.w3.org/1999/xlink" xlink:title="male first gonopod" id="ABBRID0ECZBG" xlink:type="simple">G1</abbrev> of <italic><tp:taxon-name><tp:taxon-name-part taxon-name-part-type="genus" reg="Tmethypocoelis">T.</tp:taxon-name-part><tp:taxon-name-part taxon-name-part-type="species" reg="koelbeli">koelbeli</tp:taxon-name-part></tp:taxon-name></italic> similarly has two long apical setae but lacks a row of outer subapical setae and has a row of five short distally pointed setae on the inner lobe (<xref ref-type="bibr" rid="B5">Davie 1990</xref>: fig. 2). The <abbrev xmlns:xlink="http://www.w3.org/1999/xlink" xlink:title="male first gonopod" id="ABBRID0EVZBG" xlink:type="simple">G1</abbrev> of <italic><tp:taxon-name><tp:taxon-name-part taxon-name-part-type="genus" reg="Tmethypocoelis">T.</tp:taxon-name-part><tp:taxon-name-part taxon-name-part-type="species" reg="liki">liki</tp:taxon-name-part></tp:taxon-name></italic> has one long and five short apical setae (<xref ref-type="bibr" rid="B22">Murniati et al. 2022</xref>: fig. 20C).</p></tp:treatment-sec><tp:treatment-sec><!--Section generated to contain objects referenced in tp:taxon-treatment.--><fig id="F5" position="float" orientation="portrait"><object-id xmlns:xlink="http://www.w3.org/1999/xlink" content-type="doi" xlink:type="simple">10.3897/zookeys.1156.98930.figure5</object-id><object-id xmlns:xlink="http://www.w3.org/1999/xlink" content-type="arpha" xlink:type="simple">70590368-07BE-5FB2-A579-F0FEF85A8E99</object-id><label>Figure 5.</label><caption><p><italic><tp:taxon-name><tp:taxon-name-part taxon-name-part-type="genus" reg="Tmethypocoelis">Tmethypocoelis</tp:taxon-name-part><tp:taxon-name-part taxon-name-part-type="species" reg="simplex">simplex</tp:taxon-name-part></tp:taxon-name></italic> sp. nov. Holotype, male (7.7 × 4.4 <abbrev xmlns:xlink="http://www.w3.org/1999/xlink" xlink:title="millimeters" id="ABBRID0EEWAE" xlink:type="simple">mm</abbrev>) (<abbrev xmlns:xlink="http://www.w3.org/1999/xlink" xlink:title="Directorate of Scientific Collection Management, BRIN" id="ABBRID0EIWAE" xlink:type="simple">MZB</abbrev>.Cru.5573), Towale River, Central Banawa District, Donggala, Central Sulawesi. Left cheliped <bold>A</bold> merus lower margin <bold>B</bold> merus outer surface. Carpus <bold>C</bold> outer surface <bold>D</bold> inner surface <bold>E</bold> upper surface <bold>F</bold> lower surface. Chela <bold>G</bold> upper margin <bold>H</bold> lower margin. Merus <bold>I</bold> upper surface <bold>J</bold> lower surface <bold>K</bold> upper margin <bold>L</bold> outer margin. Chela <bold>M</bold> inner surface <bold>N</bold> outer surface <bold>O</bold> dactylus upper margin.</p></caption><graphic xmlns:xlink="http://www.w3.org/1999/xlink" xlink:href="zookeys-1156-159_article-98930__-g005.jpg" position="float" orientation="portrait" xlink:type="simple" id="oo_831728.jpg"><uri content-type="original_file" xlink:type="simple">https://binary.pensoft.net/fig/831728</uri></graphic></fig><fig id="F8" position="float" orientation="portrait"><object-id xmlns:xlink="http://www.w3.org/1999/xlink" content-type="doi" xlink:type="simple">10.3897/zookeys.1156.98930.figure8</object-id><object-id xmlns:xlink="http://www.w3.org/1999/xlink" content-type="arpha" xlink:type="simple">FB4C0BC7-833B-501D-A010-8B06F696C145</object-id><label>Figure 8.</label><caption><p>Reproductive organs of <italic><tp:taxon-name><tp:taxon-name-part taxon-name-part-type="genus" reg="Tmethypocoelis">Tmethypocoelis</tp:taxon-name-part><tp:taxon-name-part taxon-name-part-type="species" reg="simplex">simplex</tp:taxon-name-part></tp:taxon-name></italic> sp. nov. Paratype, males (<bold>A–D</bold> 4.1 × 2.6 <abbrev xmlns:xlink="http://www.w3.org/1999/xlink" xlink:title="millimeters" id="ABBRID0EN3AE" xlink:type="simple">mm</abbrev><bold>E</bold> 6.9 × 4.0 <abbrev xmlns:xlink="http://www.w3.org/1999/xlink" xlink:title="millimeters" id="ABBRID0ET3AE" xlink:type="simple">mm</abbrev>) (<abbrev xmlns:xlink="http://www.w3.org/1999/xlink" xlink:title="Directorate of Scientific Collection Management, BRIN" id="ABBRID0EX3AE" xlink:type="simple">MZB</abbrev>.Cru.5183), Tosale, Banawa District, Donggala, Central Sulawesi, left <abbrev xmlns:xlink="http://www.w3.org/1999/xlink" xlink:title="male first gonopod" id="ABBRID0E23AE" xlink:type="simple">G1</abbrev><bold>A</bold> dorsal view <bold>B</bold> apical (dorsal view) <bold>C, D</bold> apical (ventral view) <bold>E</bold> mesial view. Paratype female (5.8 × 3.6 <abbrev xmlns:xlink="http://www.w3.org/1999/xlink" xlink:title="millimeters" id="ABBRID0EH4AE" xlink:type="simple">mm</abbrev>) (<abbrev xmlns:xlink="http://www.w3.org/1999/xlink" xlink:title="Directorate of Scientific Collection Management, BRIN" id="ABBRID0EL4AE" xlink:type="simple">MZB</abbrev>.Cru.5182), Towale river, Central Banawa District, Donggala, Central Sulawesi <bold>F</bold> vulva.</p></caption><graphic xmlns:xlink="http://www.w3.org/1999/xlink" xlink:href="zookeys-1156-159_article-98930__-g008.jpg" position="float" orientation="portrait" xlink:type="simple" id="oo_831731.jpg"><uri content-type="original_file" xlink:type="simple">https://binary.pensoft.net/fig/831731</uri></graphic></fig></tp:treatment-sec><ref-list><ref id="B7"><mixed-citation xmlns:xlink="http://www.w3.org/1999/xlink" xlink:type="simple"><person-group><name name-style="western"><surname>Davie</surname><given-names>PJF</given-names></name><name name-style="western"><surname>Kosuge</surname><given-names>T</given-names></name></person-group> (<year>1995</year>) <article-title>A new species of <italic><tp:taxon-name><tp:taxon-name-part taxon-name-part-type="genus">Tmethypocoelis</tp:taxon-name-part></tp:taxon-name></italic> (<tp:taxon-name><tp:taxon-name-part taxon-name-part-type="subphylum">Crustacea</tp:taxon-name-part></tp:taxon-name>: <tp:taxon-name><tp:taxon-name-part taxon-name-part-type="infraorder">Brachyura</tp:taxon-name-part></tp:taxon-name>: <tp:taxon-name><tp:taxon-name-part taxon-name-part-type="family">Ocypodidae</tp:taxon-name-part></tp:taxon-name>) from Japan.</article-title><source>The Raffles Bulletin of Zoology</source><volume>43</volume>(<issue>1</issue>): <fpage>207</fpage>–<lpage>215</lpage>.</mixed-citation></ref><ref id="B5"><mixed-citation xmlns:xlink="http://www.w3.org/1999/xlink" xlink:type="simple"><person-group><name name-style="western"><surname>Davie</surname><given-names>PJF</given-names></name></person-group> (<year>1990</year>) <article-title>New and rare crabs of the subfamily <tp:taxon-name><tp:taxon-name-part taxon-name-part-type="subfamily">Dotillinae</tp:taxon-name-part></tp:taxon-name> (<tp:taxon-name><tp:taxon-name-part taxon-name-part-type="subphylum">Crustacea</tp:taxon-name-part></tp:taxon-name>: <tp:taxon-name><tp:taxon-name-part taxon-name-part-type="family">Ocypodidae</tp:taxon-name-part></tp:taxon-name>) from northern Australia and Papua New Guinea.</article-title><source>Memoirs of the Queensland Museum</source><volume>28</volume>: <fpage>463</fpage>–<lpage>473</lpage>.</mixed-citation></ref><ref id="B22"><mixed-citation xmlns:xlink="http://www.w3.org/1999/xlink" xlink:type="simple"><person-group><name name-style="western"><surname>Murniati</surname><given-names>DC</given-names></name><name name-style="western"><surname>Asakura</surname><given-names>A</given-names></name><name name-style="western"><surname>Nugroho</surname><given-names>DA</given-names></name><name name-style="western"><surname>Hernawan</surname><given-names>UE</given-names></name><name name-style="western"><surname>Dharmawan</surname><given-names>IWE</given-names></name></person-group> (<year>2022</year>) <article-title>On a collection of thoracotreme crabs (<tp:taxon-name><tp:taxon-name-part taxon-name-part-type="subphylum">Crustacea</tp:taxon-name-part></tp:taxon-name>: <tp:taxon-name><tp:taxon-name-part taxon-name-part-type="infraorder">Brachyura</tp:taxon-name-part></tp:taxon-name>: <tp:taxon-name><tp:taxon-name-part taxon-name-part-type="family">Ocypodidae</tp:taxon-name-part></tp:taxon-name>, <tp:taxon-name><tp:taxon-name-part taxon-name-part-type="family">Macrophthalmidae</tp:taxon-name-part></tp:taxon-name>, <tp:taxon-name><tp:taxon-name-part taxon-name-part-type="family">Dotillidae</tp:taxon-name-part></tp:taxon-name>) from two offshore islands of Papua, eastern Indonesia, with descriptions of two new species.</article-title><source>The Raffles Bulletin of Zoology</source><volume>70</volume>: <fpage>461</fpage>–<lpage>491</lpage>. <ext-link xlink:type="simple" ext-link-type="doi" xlink:href="10.26107/RBZ-2022-0026">https://doi.org/10.26107/RBZ-2022-0026</ext-link></mixed-citation></ref></ref-list></tp:taxon-treatment>
